# Supplementary material for: (E)-2-{(2-Hydroxy­naphthalen-1-yl)methyl­ene}hydrazinecarboxamide
Source: Acta Crystallogr Sect E Struct Rep Online. 2009 Apr 25;65(Pt 5):o1111–2. doi: 10.1107/S1600536809014561 (PMC2977788; doi:10.1107/S1600536809014561)
Supplement: Supplementary file 1 [file e-65-o1111-sup1.cif]

##############################################################################
###                                                                        ###
###        Electronic paper (Acta Crystallographica Section E)             ###
###                                                                        ###
##############################################################################
#                                                                            #
# This CIF contains the data in a paper accepted for publication in Acta     #
# Crystallographica Section E. It conforms to the requirements of Notes      #
# for Authors for Section E, and has been peer reviewed under the auspices   #
# of the IUCr Commission on Journals.                                        #
#                                                                            #
# Full details of the Crystallographic Information File format               #
# are given in the paper "The Crystallographic Information File (CIF):       #
# a New Standard Archive File for Crystallography" by S. R. Hall, F. H.      #
# Allen and I. D. Brown [Acta Cryst. (1991), A47, 655-685].                  #
#                                                                            #
# The current version of the core CIF dictionary is obtainable from          #
# ftp://ftp.iucr.org/pub/cif_core.dic. The current version number is 2.4.    #
#                                                                            #
# Software is freely available for graphical display of the structure(s) in  #
# this CIF.  For information consult the CIF home page http://www.iucr.org/  #
# cif/home.html                                                              #
#                                                                            #
# This file may be used for bona fide research purposes within the           #
# scientific community so long as proper attribution is given to the journal # 
# article from which it was obtained.                                        #
#                                                                            #
##############################################################################
                                             
data_global
_audit_creation_method     'SHELXL97'
_journal_date_recd_electronic     2009-03-26
_journal_date_accepted     2009-04-19
_journal_name_full     'Acta Crystallographica, Section E'
_journal_year     2009
_journal_volume     65
_journal_issue      5
_journal_page_first     o1111
_journal_page_last     o1112
_journal_paper_category     QO
_journal_coeditor_code     RK2136
_publ_contact_author_name     'Butcher, Ray J.'
_publ_contact_author_address
;
Department of Chemistry
Howard University
525 College Street NW
Washington DC 20059, USA
;
_publ_contact_author_email     rbutcher99@yahoo.com
_publ_contact_author_fax     ?
_publ_contact_author_phone     '703 585-6631'
_publ_section_title
;
(<i>E</i>)-2-{(2-Hydroxynaphthalen-1-yl)methylene}hydrazinecarboxamide
;
loop_
    _publ_author_name
    _publ_author_address
    'Hijji, Yousef M.'
;
Department of Chemistry
Morgan State University
Baltimore
MD 21251
USA
;
    'Oladeinde, Oyebola'
;
Department of Chemistry
Morgan State University
Baltimore
MD 21251
USA
;
    'Butcher, Ray J.'
;
Department of Chemistry
Howard University
525 College Street NW
Washington
DC 20059
USA
;
    'Jasinski, Jerry P.'
;
Department of Chemistry
Keene State College
229 Main Street
Keene
NH 03435-2001
USA
;
data_I
_chemical_name_systematic
;
(<i>E</i>)-2-{(2-Hydroxynaphthalen-1-yl)methylene}hydrazinecarboxamide
;
_chemical_name_common     ?
_chemical_formula_moiety     'C12 H11 N3 O2'
_chemical_formula_sum     'C12 H11 N3 O2'
_chemical_formula_iupac     'C12 H11 N3 O2'
_chemical_formula_weight     229.24
_chemical_melting_point     ?
_symmetry_cell_setting     'Monoclinic'
_symmetry_space_group_name_H-M     'P 21/c'
_symmetry_space_group_name_Hall     '-P 2ybc'
loop_
    _symmetry_equiv_pos_as_xyz
    'x, y, z'
    '-x, y+1/2, -z+1/2'
    '-x, -y, -z'
    'x, -y-1/2, z-1/2'
_cell_length_a     16.0886(4)
_cell_length_b     4.72900(10)
_cell_length_c     15.6452(4)
_cell_angle_alpha     90.00
_cell_angle_beta     114.647(3)
_cell_angle_gamma     90.00
_cell_volume     1081.89(5)
_cell_formula_units_Z     4
_cell_measurement_reflns_used     4156
_cell_measurement_theta_min     5.1602
_cell_measurement_theta_max     73.5003
_cell_measurement_temperature     200(2)
_exptl_crystal_description     'Needle'
_exptl_crystal_colour     'Pale yellow'
_exptl_crystal_size_max     0.57
_exptl_crystal_size_mid     0.22
_exptl_crystal_size_min     0.12
_exptl_crystal_density_diffrn     1.407
_exptl_crystal_density_meas     ?
_exptl_crystal_density_method     'Not measured'
_exptl_crystal_F_000     480
_exptl_absorpt_coefficient_mu     0.818
_exptl_absorpt_correction_type     multi-scan
_exptl_absorpt_process_details
;
(CrysAlis RED; Oxford Diffraction, 2007)
;
_exptl_absorpt_correction_T_min     0.819
_exptl_absorpt_correction_T_max     0.907
_exptl_special_details
;
;
_diffrn_ambient_temperature     200(2)
_diffrn_radiation_type     CuK\a
_diffrn_radiation_wavelength     1.54184
_diffrn_radiation_source     'Fine--focus sealed tube'
_diffrn_radiation_monochromator     'Graphite'
_diffrn_measurement_device_type     'Oxford Diffraction Gemini R'
_diffrn_measurement_method     '\f and \w'
_diffrn_detector_area_resol_mean     10.5081
_diffrn_reflns_number     7383
_diffrn_reflns_av_R_equivalents     0.0308
_diffrn_reflns_av_sigmaI/netI     0.0207
_diffrn_reflns_theta_min     5.67
_diffrn_reflns_theta_max     73.50
_diffrn_reflns_theta_full     25.00
_diffrn_measured_fraction_theta_max     0.980
_diffrn_measured_fraction_theta_full     0.979
_diffrn_reflns_limit_h_min     -18
_diffrn_reflns_limit_h_max     20
_diffrn_reflns_limit_k_min     -4
_diffrn_reflns_limit_k_max     5
_diffrn_reflns_limit_l_min     -19
_diffrn_reflns_limit_l_max     19
_diffrn_standards_number     ?
_diffrn_standards_interval_count     ?
_diffrn_standards_interval_time     ?
_diffrn_standards_decay_%     <2%
_refine_special_details
;
 Refinement of <i>F</i>^2^ against ALL reflections. The weighted
 <i>R</i>--factor <i>wR</i> and goodness of fit <i>S</i> are based on
 <i>F</i>^2^, conventional <i>R</i>--factors <i>R</i> are based on <i>F</i>,
 with <i>F</i> set to zero for negative <i>F</i>^2^. The threshold expression
 of <i>F</i>^2^ > \s(<i>F</i>^2^) is used only for calculating
 <i>R</i>--factors(gt) <i>etc</i>. and is not relevant to the choice of
 reflections for refinement. <i>R</i>--factors based on <i>F</i>^2^ are
 statistically about twice as large as those based on <i>F</i>, and
 <i>R</i>--factors based on ALL data will be even larger.
;
_reflns_number_total     2135
_reflns_number_gt     1724
_reflns_threshold_expression     >2\s(I)
_refine_ls_structure_factor_coef     Fsqd
_refine_ls_matrix_type     'Full'
_refine_ls_R_factor_all     0.0577
_refine_ls_R_factor_gt     0.0474
_refine_ls_wR_factor_gt     0.1158
_refine_ls_wR_factor_ref     0.1238
_refine_ls_goodness_of_fit_ref     1.029
_refine_ls_restrained_S_all     1.029
_refine_ls_number_reflns     2135
_refine_ls_number_parameters     155
_refine_ls_number_restraints     0
_refine_ls_hydrogen_treatment     constr
_refine_ls_weighting_scheme     'Calc'
_refine_ls_weighting_details
         'calc w=1/[\s^2^(Fo^2^)+(0.0706P)^2^+0.3033P] where P=(Fo^2^+2Fc^2^)/3'
_atom_sites_solution_hydrogens     'Geom'
_atom_sites_solution_primary     'Direct'
_atom_sites_solution_secondary     'Difmap'
_refine_ls_shift/su_max     0.000
_refine_ls_shift/su_mean     0.000
_refine_diff_density_max     0.302
_refine_diff_density_min     -0.257
_refine_ls_extinction_method     none
_refine_ls_extinction_coef     ?
loop_
    _atom_type_symbol
    _atom_type_description
    _atom_type_scat_dispersion_real
    _atom_type_scat_dispersion_imag
    _atom_type_scat_source
    'C' 'C' 0.0181 0.0091
                         'International Tables Vol C Tables 4.2.6.8 and 6.1.1.4'
    'H' 'H' 0.0000 0.0000
                         'International Tables Vol C Tables 4.2.6.8 and 6.1.1.4'
    'N' 'N' 0.0311 0.0180
                         'International Tables Vol C Tables 4.2.6.8 and 6.1.1.4'
    'O' 'O' 0.0492 0.0322
                         'International Tables Vol C Tables 4.2.6.8 and 6.1.1.4'
_computing_data_collection     '<i>CrysAlisPro</i> (Oxford Diffraction, 2007)'
_computing_cell_refinement     '<i>CrysAlisPro</i> (Oxford Diffraction, 2007)'
_computing_data_reduction     '<i>CrysAlis RED</i> (Oxford Diffraction, 2007)'
_computing_structure_solution     '<i>SHELXS97</i> (Sheldrick, 2008)'
_computing_structure_refinement     '<i>SHELXL97</i> (Sheldrick, 2008)'
_computing_molecular_graphics     '<i>SHELXTL</i> (Sheldrick, 2008)'
_computing_publication_material
;<i>SHELXTL</i> (Sheldrick, 2008) and
<i>WebMOPro</i> (Schmidt & Polik, 2007)
;
loop_
    _atom_site_type_symbol
    _atom_site_label
    _atom_site_fract_x
    _atom_site_fract_y
    _atom_site_fract_z
    _atom_site_U_iso_or_equiv
    _atom_site_adp_type
    _atom_site_calc_flag
    _atom_site_refinement_flags
    _atom_site_occupancy
    _atom_site_disorder_assembly
    _atom_site_disorder_group
    O O1 0.31323(8) 0.7964(3) 0.22177(8) 0.0437(3) Uani d . 1 . .
    H H1O 0.3498 0.6774 0.2579 0.052 Uiso calc R 1 . .
    O O2 0.56353(8) -0.0031(2) 0.42849(8) 0.0369(3) Uani d . 1 . .
    N N1 0.38963(8) 0.4986(3) 0.37070(9) 0.0317(3) Uani d . 1 . .
    N N2 0.44479(9) 0.2745(3) 0.41411(9) 0.0332(3) Uani d . 1 . .
    H H2A 0.4322 0.1678 0.4533 0.040 Uiso calc R 1 . .
    N N3 0.54082(10) 0.4022(3) 0.34432(10) 0.0391(4) Uani d . 1 . .
    H H3A 0.5881 0.3706 0.3312 0.047 Uiso calc R 1 . .
    H H3B 0.5076 0.5557 0.3231 0.047 Uiso calc R 1 . .
    C C1 0.26235(9) 0.7936(3) 0.34640(10) 0.0280(3) Uani d . 1 . .
    C C2 0.25746(10) 0.8928(4) 0.26045(10) 0.0325(4) Uani d . 1 . .
    C C3 0.19255(11) 1.0963(4) 0.20808(11) 0.0391(4) Uani d . 1 . .
    H H3C 0.1902 1.1586 0.1494 0.047 Uiso calc R 1 . .
    C C4 0.13328(11) 1.2044(4) 0.24071(12) 0.0386(4) Uani d . 1 . .
    H H4A 0.0896 1.3413 0.2044 0.046 Uiso calc R 1 . .
    C C5 0.13540(10) 1.1162(3) 0.32839(11) 0.0325(4) Uani d . 1 . .
    C C6 0.07427(11) 1.2315(4) 0.36314(12) 0.0408(4) Uani d . 1 . .
    H H6A 0.0312 1.3707 0.3274 0.049 Uiso calc R 1 . .
    C C7 0.07638(12) 1.1455(4) 0.44726(13) 0.0438(4) Uani d . 1 . .
    H H7A 0.0345 1.2225 0.4694 0.053 Uiso calc R 1 . .
    C C8 0.14048(12) 0.9437(4) 0.50068(12) 0.0414(4) Uani d . 1 . .
    H H8A 0.1419 0.8849 0.5593 0.050 Uiso calc R 1 . .
    C C9 0.20126(10) 0.8293(4) 0.46977(11) 0.0348(4) Uani d . 1 . .
    H H9A 0.2447 0.6942 0.5077 0.042 Uiso calc R 1 . .
    C C10 0.20044(9) 0.9091(3) 0.38214(10) 0.0287(3) Uani d . 1 . .
    C C11 0.32667(10) 0.5704(3) 0.39663(10) 0.0291(3) Uani d . 1 . .
    H H11A 0.3220 0.4782 0.4484 0.035 Uiso calc R 1 . .
    C C12 0.51931(10) 0.2162(3) 0.39678(10) 0.0303(3) Uani d . 1 . .
loop_
    _atom_site_aniso_label
    _atom_site_aniso_U_11
    _atom_site_aniso_U_22
    _atom_site_aniso_U_33
    _atom_site_aniso_U_12
    _atom_site_aniso_U_13
    _atom_site_aniso_U_23
    O1 0.0468(7) 0.0513(8) 0.0418(6) 0.0135(6) 0.0272(5) 0.0132(5)
    O2 0.0394(6) 0.0298(6) 0.0446(6) 0.0091(5) 0.0208(5) 0.0026(5)
    N1 0.0305(6) 0.0290(7) 0.0354(6) 0.0038(5) 0.0135(5) 0.0024(5)
    N2 0.0337(7) 0.0283(7) 0.0408(7) 0.0063(5) 0.0187(6) 0.0074(5)
    N3 0.0418(7) 0.0330(8) 0.0523(8) 0.0081(6) 0.0293(6) 0.0057(6)
    C1 0.0251(7) 0.0271(8) 0.0302(7) -0.0010(6) 0.0098(6) 0.0006(6)
    C2 0.0321(8) 0.0330(9) 0.0334(7) 0.0003(6) 0.0145(6) 0.0011(6)
    C3 0.0410(9) 0.0404(10) 0.0333(8) 0.0023(7) 0.0129(7) 0.0090(7)
    C4 0.0319(8) 0.0347(9) 0.0408(8) 0.0056(7) 0.0068(6) 0.0065(7)
    C5 0.0252(7) 0.0282(8) 0.0400(8) -0.0020(6) 0.0095(6) -0.0039(6)
    C6 0.0293(8) 0.0355(9) 0.0531(10) 0.0042(7) 0.0127(7) -0.0048(7)
    C7 0.0355(8) 0.0447(10) 0.0569(10) -0.0011(7) 0.0249(8) -0.0148(8)
    C8 0.0410(9) 0.0459(10) 0.0426(9) -0.0037(8) 0.0226(7) -0.0081(8)
    C9 0.0332(8) 0.0363(9) 0.0352(8) 0.0024(6) 0.0146(6) -0.0016(6)
    C10 0.0247(7) 0.0263(8) 0.0333(7) -0.0036(6) 0.0103(6) -0.0045(6)
    C11 0.0293(7) 0.0279(8) 0.0296(7) -0.0002(6) 0.0119(6) 0.0002(6)
    C12 0.0305(7) 0.0289(8) 0.0310(7) 0.0008(6) 0.0125(6) -0.0044(6)
_geom_special_details
;
 All s.u.'s (except the s.u. in the dihedral angle between two l.s. planes)
 are estimated using the full covariance matrix. The cell s.u.'s are taken
 into account individually in the estimation of s.u.'s in distances, angles
 and torsion angles; correlations between s.u.'s in cell parameters are only
 used when they are defined by crystal symmetry. An approximate (isotropic)
 treatment of cell s.u.'s is used for estimating s.u.'s involving l.s. planes.
;
loop_
    _geom_bond_atom_site_label_1
    _geom_bond_atom_site_label_2
    _geom_bond_site_symmetry_2
    _geom_bond_distance
    _geom_bond_publ_flag
    O1 C2 . 1.3534(19) ?
    O1 H1O . 0.8400 ?
    O2 C12 . 1.2386(18) ?
    N1 C11 . 1.284(2) ?
    N1 N2 . 1.3674(18) ?
    N2 C12 . 1.3630(19) ?
    N2 H2A . 0.8800 ?
    N3 C12 . 1.343(2) ?
    N3 H3A . 0.8800 ?
    N3 H3B . 0.8800 ?
    C1 C2 . 1.395(2) ?
    C1 C10 . 1.438(2) ?
    C1 C11 . 1.457(2) ?
    C2 C3 . 1.405(2) ?
    C3 C4 . 1.355(2) ?
    C3 H3C . 0.9500 ?
    C4 C5 . 1.421(2) ?
    C4 H4A . 0.9500 ?
    C5 C6 . 1.416(2) ?
    C5 C10 . 1.424(2) ?
    C6 C7 . 1.364(3) ?
    C6 H6A . 0.9500 ?
    C7 C8 . 1.398(3) ?
    C7 H7A . 0.9500 ?
    C8 C9 . 1.370(2) ?
    C8 H8A . 0.9500 ?
    C9 C10 . 1.417(2) ?
    C9 H9A . 0.9500 ?
    C11 H11A . 0.9500 ?
loop_
    _geom_angle_atom_site_label_1
    _geom_angle_atom_site_label_2
    _geom_angle_atom_site_label_3
    _geom_angle_site_symmetry_1
    _geom_angle_site_symmetry_3
    _geom_angle
    _geom_angle_publ_flag
    C2 O1 H1O . . 109.5 ?
    C11 N1 N2 . . 118.82(13) ?
    C12 N2 N1 . . 120.02(13) ?
    C12 N2 H2A . . 120.0 ?
    N1 N2 H2A . . 120.0 ?
    C12 N3 H3A . . 120.0 ?
    C12 N3 H3B . . 120.0 ?
    H3A N3 H3B . . 120.0 ?
    C2 C1 C10 . . 118.52(13) ?
    C2 C1 C11 . . 120.34(14) ?
    C10 C1 C11 . . 121.10(13) ?
    O1 C2 C1 . . 122.44(14) ?
    O1 C2 C3 . . 116.10(14) ?
    C1 C2 C3 . . 121.45(14) ?
    C4 C3 C2 . . 120.48(15) ?
    C4 C3 H3C . . 119.8 ?
    C2 C3 H3C . . 119.8 ?
    C3 C4 C5 . . 121.03(15) ?
    C3 C4 H4A . . 119.5 ?
    C5 C4 H4A . . 119.5 ?
    C6 C5 C4 . . 121.10(15) ?
    C6 C5 C10 . . 119.67(15) ?
    C4 C5 C10 . . 119.23(14) ?
    C7 C6 C5 . . 120.90(16) ?
    C7 C6 H6A . . 119.6 ?
    C5 C6 H6A . . 119.6 ?
    C6 C7 C8 . . 119.71(16) ?
    C6 C7 H7A . . 120.1 ?
    C8 C7 H7A . . 120.1 ?
    C9 C8 C7 . . 121.05(16) ?
    C9 C8 H8A . . 119.5 ?
    C7 C8 H8A . . 119.5 ?
    C8 C9 C10 . . 121.09(15) ?
    C8 C9 H9A . . 119.5 ?
    C10 C9 H9A . . 119.5 ?
    C9 C10 C5 . . 117.57(14) ?
    C9 C10 C1 . . 123.14(14) ?
    C5 C10 C1 . . 119.29(14) ?
    N1 C11 C1 . . 119.82(13) ?
    N1 C11 H11A . . 120.1 ?
    C1 C11 H11A . . 120.1 ?
    O2 C12 N3 . . 122.81(14) ?
    O2 C12 N2 . . 119.71(14) ?
    N3 C12 N2 . . 117.48(14) ?
loop_
    _geom_torsion_atom_site_label_1
    _geom_torsion_atom_site_label_2
    _geom_torsion_atom_site_label_3
    _geom_torsion_atom_site_label_4
    _geom_torsion_site_symmetry_1
    _geom_torsion_site_symmetry_2
    _geom_torsion_site_symmetry_3
    _geom_torsion_site_symmetry_4
    _geom_torsion
    _geom_torsion_publ_flag
    C11 N1 N2 C12 . . . . -171.55(13) ?
    C10 C1 C2 O1 . . . . 179.81(14) ?
    C11 C1 C2 O1 . . . . -2.4(2) ?
    C10 C1 C2 C3 . . . . -1.4(2) ?
    C11 C1 C2 C3 . . . . 176.35(15) ?
    O1 C2 C3 C4 . . . . 179.62(15) ?
    C1 C2 C3 C4 . . . . 0.8(3) ?
    C2 C3 C4 C5 . . . . 0.2(3) ?
    C3 C4 C5 C6 . . . . 179.19(15) ?
    C3 C4 C5 C10 . . . . -0.5(2) ?
    C4 C5 C6 C7 . . . . 179.81(15) ?
    C10 C5 C6 C7 . . . . -0.5(2) ?
    C5 C6 C7 C8 . . . . 0.9(3) ?
    C6 C7 C8 C9 . . . . -0.3(3) ?
    C7 C8 C9 C10 . . . . -0.8(3) ?
    C8 C9 C10 C5 . . . . 1.2(2) ?
    C8 C9 C10 C1 . . . . -179.55(15) ?
    C6 C5 C10 C9 . . . . -0.6(2) ?
    C4 C5 C10 C9 . . . . 179.18(14) ?
    C6 C5 C10 C1 . . . . -179.86(14) ?
    C4 C5 C10 C1 . . . . -0.1(2) ?
    C2 C1 C10 C9 . . . . -178.19(14) ?
    C11 C1 C10 C9 . . . . 4.1(2) ?
    C2 C1 C10 C5 . . . . 1.1(2) ?
    C11 C1 C10 C5 . . . . -176.66(13) ?
    N2 N1 C11 C1 . . . . -175.06(13) ?
    C2 C1 C11 N1 . . . . 12.1(2) ?
    C10 C1 C11 N1 . . . . -170.23(13) ?
    N1 N2 C12 O2 . . . . -172.55(13) ?
    N1 N2 C12 N3 . . . . 6.8(2) ?
loop_
    _geom_hbond_atom_site_label_D
    _geom_hbond_atom_site_label_H
    _geom_hbond_atom_site_label_A
    _geom_hbond_site_symmetry_A
    _geom_hbond_distance_DH
    _geom_hbond_distance_HA
    _geom_hbond_distance_DA
    _geom_hbond_angle_DHA
    O1 H1O N1 . 0.84 1.82 2.5562(17) 146.2
    N2 H2A O2 3_656 0.88 1.98 2.8290(17) 161.2
    N3 H3A O1 2_645 0.88 2.10 2.9762(18) 171.3
    N3 H3B O2 1_565 0.88 2.58 3.0618(18) 115.6
