# Supplementary material for: (E)-2-{(2-Hydroxy­naphthalen-1-yl)methyl­ene}hydrazinecarboxamide
Source: Acta Crystallogr Sect E Struct Rep Online. 2009 Apr 25;65(Pt 5):o1111–2. doi: 10.1107/S1600536809014561 (PMC2977788; doi:10.1107/S1600536809014561)
Supplement: Supplementary file 2 [file e-65-o1111-Isup2.hkl]

# 
# h,k,l, Fc-squared, Fo-squared, sigma(Fo-squared) and status flag 
# 
data_I
_shelx_title ' hijji08-3 in P2(1)/c' 
_shelx_refln_list_code          4 
_shelx_F_calc_maximum       96.76 
_exptl_crystal_F_000       480.00 
_reflns_d_resolution_high  0.8040 
 
loop_ 
 _symmetry_equiv_pos_as_xyz 
 'x, y, z' 
 '-x, y+1/2, -z+1/2' 
 '-x, -y, -z' 
 'x, -y-1/2, z-1/2' 
 
_cell_length_a    16.0886 
_cell_length_b     4.7290 
_cell_length_c    15.6452 
_cell_angle_alpha  90.000 
_cell_angle_beta  114.647 
_cell_angle_gamma  90.000 
 
_shelx_F_squared_multiplier     1.000 
 
loop_ 
 _refln_index_h 
 _refln_index_k 
 _refln_index_l 
 _refln_F_squared_calc 
 _refln_F_squared_meas 
 _refln_F_squared_sigma 
 _refln_observed_status 
   2   0   0      320.20      329.83      4.76 o 
   3   0   0     7262.19     6874.79     76.35 o 
   4   0   0      103.08      105.45      3.60 o 
   5   0   0      429.43      402.09      6.58 o 
   6   0   0      128.56      155.56      8.72 o 
   7   0   0      305.33      334.04      7.33 o 
   8   0   0     1317.76     1540.90     47.84 o 
   9   0   0      364.27      384.17      9.29 o 
  10   0   0      120.72      128.71      6.61 o 
  12   0   0       75.41       91.55      2.09 o 
  13   0   0       17.78       20.20      1.52 o 
  14   0   0        5.52        2.54      1.34 o 
  15   0   0      972.13     1020.61     10.41 o 
  16   0   0      382.43      398.84      7.71 o 
  17   0   0      558.01      584.45     11.62 o 
   1   1   0     1838.20     1676.71     28.92 o 
   2   1   0     5013.12     4719.53     15.21 o 
   3   1   0     9362.81     8858.63    220.15 o 
   4   1   0        1.72        2.34      1.04 o 
   5   1   0       10.63        7.32      1.16 o 
   6   1   0       26.93       19.91      1.35 o 
   7   1   0      255.57      229.73      4.65 o 
   8   1   0       34.93       24.36      1.65 o 
   9   1   0       46.67       44.51      2.97 o 
  10   1   0        7.38        8.28      1.70 o 
  11   1   0      263.56      276.23      8.01 o 
  12   1   0        4.69        4.29      1.15 o 
  13   1   0      426.08      409.84      4.33 o 
  14   1   0      150.71      150.82      3.02 o 
  15   1   0       12.52        9.62      1.41 o 
  16   1   0        7.98        9.15      1.48 o 
  17   1   0        4.27        3.10      1.25 o 
   0   2   0      261.86      279.74      5.06 o 
   1   2   0      495.94      522.32      5.59 o 
   2   2   0        1.63        0.33      0.76 o 
   3   2   0        0.04        3.21      1.16 o 
   4   2   0      699.06      797.01      4.99 o 
   5   2   0     1538.95     1650.36      7.73 o 
   6   2   0        1.73        2.16      1.09 o 
   7   2   0       84.56       76.71      1.85 o 
   8   2   0       10.03        8.53      1.45 o 
   9   2   0        8.77        7.66      1.57 o 
  10   2   0        1.71        1.00      1.04 o 
  11   2   0       10.26        7.78      1.09 o 
  12   2   0        8.72        7.15      1.12 o 
  13   2   0        5.21        4.15      1.29 o 
  14   2   0       26.06       25.80      1.65 o 
  15   2   0        5.26        5.67      1.28 o 
  16   2   0        2.66        4.45      1.32 o 
   1   3   0      130.53      150.77      3.23 o 
   2   3   0        3.33        4.48      1.50 o 
   3   3   0      272.93      271.83      4.90 o 
   4   3   0      100.21      106.93      3.03 o 
   5   3   0       84.00       81.25      2.96 o 
   6   3   0       31.71       28.83      1.92 o 
   7   3   0       18.69       17.43      1.20 o 
   8   3   0       53.22       48.03      2.11 o 
   9   3   0        1.43        0.88      1.19 o 
  10   3   0       46.51       42.57      1.40 o 
  11   3   0      116.05      121.45      2.75 o 
  12   3   0        3.95        2.86      1.16 o 
  13   3   0       29.71       35.06      1.72 o 
  14   3   0        6.21       11.49      5.17 o 
  15   3   0        8.01        7.03      1.43 o 
   0   4   0       30.11       24.85      2.88 o 
   1   4   0      376.09      383.11      7.61 o 
   2   4   0      284.65      283.85      4.52 o 
   3   4   0       67.96       63.28      1.60 o 
   4   4   0       23.23       20.90      1.94 o 
   5   4   0        0.88       -1.07      1.49 o 
   6   4   0       85.52       75.06      3.39 o 
   7   4   0       85.61       75.73      4.33 o 
   8   4   0        4.91        3.44      1.11 o 
   9   4   0        6.24        4.39      1.19 o 
  10   4   0        2.72        2.39      1.25 o 
  11   4   0        0.28        0.78      1.16 o 
  12   4   0        6.39        7.80      1.05 o 
  13   4   0       21.19       28.74      1.85 o 
   2   5   0        3.94       22.21      9.17 o 
   3   5   0        0.07       74.25     21.63 o 
   4   5   0       25.97       19.62      1.90 o 
   5   5   0       40.38       36.29      1.93 o 
   6   5   0       18.95       14.43      4.46 o 
   7   5   0        0.02        6.79      2.33 o 
   8   5   0        3.22       12.86      2.07 o 
   9   5   0        6.21        7.61      4.14 o 
 -18   1   1       90.58      101.17      2.53 o 
 -17   1   1      157.93      163.30      1.98 o 
 -16   1   1        5.35        3.11      1.52 o 
 -15   1   1        4.92        4.60      1.13 o 
 -14   1   1      892.42      894.23      6.10 o 
 -13   1   1        9.16        9.31      1.46 o 
 -12   1   1       49.72       44.89      1.47 o 
 -11   1   1        2.95        1.77      1.65 o 
 -10   1   1        4.20        1.79      1.62 o 
  -9   1   1        0.42       -0.57      1.40 o 
  -8   1   1        1.20        0.59      1.39 o 
  -7   1   1       21.19       17.29      1.35 o 
  -6   1   1       12.70       10.54      1.26 o 
  -5   1   1       49.83       39.06      2.28 o 
  -4   1   1      245.34      248.41      4.70 o 
  -3   1   1      414.49      397.19      3.95 o 
  -2   1   1     2819.96     2787.66      8.29 o 
  -1   1   1       20.44       24.05      0.81 o 
   0   1   1     1344.40     1233.92      6.91 o 
   1   1   1     6864.68     6315.95     15.78 o 
   2   1   1     2865.61     2649.79    109.52 o 
   3   1   1     6519.16     6318.16     48.23 o 
   4   1   1      353.82      372.65      7.20 o 
   5   1   1      154.58      160.30      3.55 o 
   6   1   1      551.57      599.05      5.10 o 
   7   1   1      376.47      395.95      3.52 o 
   8   1   1      177.37      188.34      3.04 o 
   9   1   1      104.13      109.68      3.68 o 
  10   1   1      114.07      133.89      3.09 o 
  11   1   1        7.91        9.24      1.16 o 
  12   1   1        5.73        4.28      1.15 o 
  13   1   1      131.25      134.03      5.63 o 
  14   1   1       62.98       62.89      1.31 o 
  15   1   1        0.04        0.57      1.25 o 
  16   1   1       95.65       98.63      1.79 o 
  17   1   1       17.35       14.61      1.33 o 
 -17   2   1        2.84        2.69      1.92 o 
 -16   2   1        2.59        2.40      1.42 o 
 -15   2   1        0.11        1.18      1.28 o 
 -14   2   1      321.65      314.84      3.61 o 
 -13   2   1       13.42       12.91      1.25 o 
 -12   2   1       80.93       70.87      2.74 o 
 -11   2   1      608.81      594.29      9.05 o 
 -10   2   1       24.00       23.10      1.71 o 
  -9   2   1        8.38        4.02      2.04 o 
  -8   2   1        0.10        1.92      1.22 o 
  -7   2   1       18.29       15.96      1.27 o 
  -6   2   1       11.73        8.84      1.50 o 
  -5   2   1       18.93       20.43      1.70 o 
  -4   2   1       12.59       17.50      1.12 o 
  -3   2   1      131.58      142.17      1.64 o 
  -2   2   1       35.90       35.25      1.44 o 
  -1   2   1      262.71      276.42      2.55 o 
   0   2   1       82.01       91.06      1.60 o 
   1   2   1     1577.49     1802.37     25.70 o 
   2   2   1      477.07      513.29      6.34 o 
   3   2   1     1580.88     1717.76      5.48 o 
   4   2   1     4008.99     4249.39     19.52 o 
   5   2   1       32.47       28.44      1.35 o 
   6   2   1      768.01      747.13      4.83 o 
   7   2   1        0.49        1.31      1.38 o 
   8   2   1       60.93       51.81      2.66 o 
   9   2   1        6.43        4.32      1.06 o 
  10   2   1       15.38       11.70      1.12 o 
  11   2   1        0.10        1.42      1.14 o 
  12   2   1       42.17       37.81      2.54 o 
  13   2   1       22.89       16.00      1.35 o 
  14   2   1        3.80        4.43      1.41 o 
  15   2   1        5.11        6.61      1.15 o 
  16   2   1        1.56        0.92      1.14 o 
 -16   3   1      124.47      118.51      2.47 o 
 -15   3   1      234.42      261.62     14.32 o 
 -14   3   1        6.57        7.05      3.02 o 
 -13   3   1       11.38       15.38      2.70 o 
 -12   3   1       30.18       29.81      1.60 o 
 -11   3   1        0.10        1.07      1.09 o 
 -10   3   1       78.63       71.97      1.37 o 
  -9   3   1      154.19      145.86      1.83 o 
  -8   3   1        1.08        1.06      1.22 o 
  -7   3   1      246.27      238.67      6.35 o 
  -6   3   1       37.11       30.33      2.24 o 
  -5   3   1        0.35       -0.75      1.82 o 
  -4   3   1        2.89        6.96      1.87 o 
  -3   3   1        0.17        1.93      1.51 o 
  -2   3   1       49.30       57.64      3.07 o 
  -1   3   1      433.67      496.36     13.25 o 
   0   3   1      144.18      169.07      5.44 o 
   1   3   1     2140.93     2466.61     27.09 o 
   2   3   1      183.70      199.96      3.00 o 
   3   3   1       93.68       99.62      4.05 o 
   4   3   1        0.00       -0.01      1.77 o 
   5   3   1        2.60        5.48      2.13 o 
   6   3   1       33.99       39.43      1.24 o 
   7   3   1      620.44      626.92     10.58 o 
   8   3   1      129.46      117.11      1.57 o 
   9   3   1      158.37      138.24      2.77 o 
  10   3   1      220.47      199.95      2.47 o 
  11   3   1        3.06        1.23      1.42 o 
  12   3   1        4.72        3.87      1.36 o 
  13   3   1        0.04       -0.49      1.42 o 
  14   3   1       24.25       28.83      7.66 o 
  15   3   1       14.19       14.45      2.10 o 
 -13   4   1        3.05        4.09      1.02 o 
 -12   4   1       60.60       69.19      1.45 o 
 -11   4   1        0.16        0.19      1.23 o 
 -10   4   1        7.21        7.20      1.32 o 
  -9   4   1       32.21       33.66      1.69 o 
  -8   4   1      161.26      155.33      4.30 o 
  -7   4   1       93.98       88.98      3.33 o 
  -6   4   1        5.13        3.98      1.18 o 
  -5   4   1       33.79       32.92      2.75 o 
  -4   4   1       15.22       13.50      2.61 o 
  -3   4   1       90.86       76.22      3.70 o 
  -2   4   1      531.18      526.71     12.89 o 
  -1   4   1        0.24       -0.71      0.95 o 
   0   4   1        1.17        0.62      1.90 o 
   1   4   1       41.57       36.64      1.20 o 
   2   4   1        0.20        0.20      1.21 o 
   3   4   1      186.44      189.40      3.68 o 
   4   4   1       33.26       30.56      1.95 o 
   5   4   1       58.24       48.67      2.56 o 
   6   4   1      103.59       79.03      2.27 o 
   7   4   1       17.61       14.73      1.34 o 
   8   4   1        0.07        2.15      2.05 o 
   9   4   1        5.04        3.18      1.15 o 
  10   4   1        2.53        4.00      1.51 o 
  11   4   1        6.89        7.24      1.11 o 
  12   4   1        5.23        5.56      1.19 o 
  -9   5   1       15.76       19.75      2.34 o 
  -8   5   1       48.40       55.29      5.93 o 
  -7   5   1        2.31       10.73      2.35 o 
  -6   5   1        2.06       28.31     13.80 o 
  -5   5   1        4.45       15.52      7.73 o 
  -4   5   1       89.11      130.02     38.03 o 
  -3   5   1       14.55       98.70     44.50 o 
  -2   5   1        1.54       93.40     28.61 o 
  -1   5   1        1.19      107.71     31.23 o 
   0   5   1       22.92       25.41      3.89 o 
   1   5   1       86.69       90.48      2.84 o 
   2   5   1       33.68       70.05     12.96 o 
   3   5   1       37.80       87.80     15.41 o 
   4   5   1      555.67      494.64     40.12 o 
   5   5   1      109.45      100.79      2.28 o 
   6   5   1        6.63       -0.06      1.57 o 
   7   5   1        6.57        8.55      4.01 o 
   8   5   1        1.08        9.89      1.91 o 
 -18   0   2       48.31       47.54      1.81 o 
 -17   0   2       37.06       37.55      2.18 o 
 -16   0   2     1009.76     1008.56     15.16 o 
 -15   0   2        7.50        6.25      2.22 o 
 -14   0   2      429.51      404.69      4.30 o 
 -13   0   2       32.40       39.89      2.15 o 
 -12   0   2       10.51        6.53      2.15 o 
 -11   0   2      230.50      269.41      8.67 o 
 -10   0   2        0.32       -0.17      3.55 o 
  -9   0   2      613.53      696.06     11.40 o 
  -8   0   2     1191.37     1521.27      6.24 o 
  -7   0   2      661.60      726.24     27.83 o 
  -6   0   2     3738.90     3783.70     32.77 o 
  -5   0   2     1967.60     1861.63     16.52 o 
  -4   0   2     3332.49     3113.44     12.13 o 
  -3   0   2      974.09      859.70      5.69 o 
  -2   0   2     1194.64     1063.40      5.96 o 
  -1   0   2     8120.46     7678.46    215.82 o 
   0   0   2      361.35      335.48      3.06 o 
   2   0   2     6391.23     6606.32     19.84 o 
   3   0   2      382.11      412.84      6.12 o 
   4   0   2     1067.52     1077.99     10.46 o 
   5   0   2      266.53      242.69     12.51 o 
   6   0   2      452.04      521.50     21.19 o 
   7   0   2     1375.50     1683.80     96.69 o 
   8   0   2      151.98      171.17      7.34 o 
   9   0   2        2.94        5.98      2.28 o 
  10   0   2       12.52        7.14      1.99 o 
  11   0   2        7.60       10.12      1.75 o 
  12   0   2        1.61        1.42      1.96 o 
  13   0   2        3.68        2.18      1.51 o 
  14   0   2       34.29       35.37      1.77 o 
  15   0   2       94.62      101.43      2.36 o 
  16   0   2      271.15      283.29      2.71 o 
 -18   1   2       10.65        9.98      1.60 o 
 -17   1   2        1.29        0.49      1.41 o 
 -16   1   2        0.54        0.69      1.35 o 
 -15   1   2      116.59      119.32      3.96 o 
 -14   1   2      421.91      416.29      9.89 o 
 -13   1   2      957.39      935.02     11.57 o 
 -12   1   2        0.25        1.82      1.15 o 
 -11   1   2      238.90      261.26      3.48 o 
 -10   1   2      301.15      331.73      3.63 o 
  -9   1   2       15.34       14.39      1.42 o 
  -8   1   2      258.12      268.09      2.95 o 
  -7   1   2      105.38      100.26      1.99 o 
  -6   1   2      622.08      626.18      4.79 o 
  -5   1   2        6.96        7.82      1.06 o 
  -4   1   2     1182.86     1094.72      7.24 o 
  -3   1   2      478.64      462.17      3.35 o 
  -2   1   2      434.83      413.59      3.68 o 
  -1   1   2      646.55      589.03      6.22 o 
   0   1   2     2354.37     2105.22    141.32 o 
   1   1   2      389.84      298.00      3.09 o 
   3   1   2      125.07      112.52      2.53 o 
   4   1   2     2019.70     2166.15      8.72 o 
   5   1   2     3980.73     4382.18     28.87 o 
   6   1   2       49.34       64.17      1.45 o 
   7   1   2        3.62        2.81      1.07 o 
   8   1   2       93.86       77.61      3.26 o 
   9   1   2       92.81       87.45      2.20 o 
  10   1   2        8.22        6.32      1.22 o 
  11   1   2      117.27      117.98      3.67 o 
  12   1   2       13.74       10.63      1.12 o 
  13   1   2       56.45       56.66      2.11 o 
  14   1   2       18.85       18.11      1.27 o 
  15   1   2        8.22        8.44      1.21 o 
  16   1   2        4.23        3.86      1.06 o 
 -17   2   2        0.01        0.10      1.60 o 
 -16   2   2       65.00       66.15      1.78 o 
 -15   2   2        0.43        1.27      1.31 o 
 -14   2   2      142.79      143.51      2.72 o 
 -13   2   2      131.69      133.80      1.97 o 
 -12   2   2      515.94      504.01     11.65 o 
 -11   2   2     1675.96     1684.69     14.11 o 
 -10   2   2       31.71       27.16      1.42 o 
  -9   2   2        1.51        0.92      1.72 o 
  -8   2   2       13.71       10.74      1.60 o 
  -7   2   2      691.64      660.94      5.22 o 
  -6   2   2      130.69      140.54      4.31 o 
  -5   2   2      685.20      757.79      5.98 o 
  -4   2   2     1557.65     1588.06      6.11 o 
  -3   2   2      879.50      843.42      6.94 o 
  -2   2   2        0.99        2.11      1.52 o 
  -1   2   2        7.45        8.95      1.18 o 
   0   2   2      549.00      602.51      2.79 o 
   1   2   2        2.21        0.66      0.97 o 
   2   2   2      455.64      508.02      3.88 o 
   3   2   2       32.52       44.49      1.54 o 
   4   2   2       42.22       25.40      1.44 o 
   5   2   2     3332.46     3282.70     11.61 o 
   6   2   2      435.68      462.04      4.09 o 
   7   2   2      317.47      285.97      4.16 o 
   8   2   2        8.35        7.54      1.61 o 
   9   2   2       78.15       72.19      1.61 o 
  10   2   2       15.53       10.34      1.12 o 
  11   2   2      108.85      100.26      1.88 o 
  12   2   2      282.27      266.45      7.04 o 
  13   2   2      201.08      197.01      2.96 o 
  14   2   2        9.51        9.68      1.49 o 
  15   2   2        1.30        1.34      1.28 o 
  16   2   2        0.06       -0.44      1.39 o 
 -16   3   2       21.80       17.72      1.75 o 
 -15   3   2        0.04        2.09      1.74 o 
 -14   3   2        2.97        5.49      3.31 o 
 -13   3   2       34.34       28.92      2.81 o 
 -12   3   2       12.03       15.10      1.99 o 
 -11   3   2       10.46       12.11      1.54 o 
 -10   3   2      387.58      370.01      2.84 o 
  -9   3   2        4.07        2.76      1.19 o 
  -8   3   2      274.30      269.48      6.31 o 
  -7   3   2       29.77       24.83      1.20 o 
  -6   3   2       39.15       44.99      2.31 o 
  -5   3   2      161.12      164.02      3.15 o 
  -4   3   2        2.79        4.43      1.67 o 
  -3   3   2        0.37        0.37      1.53 o 
  -2   3   2        0.34       -1.60      3.41 o 
  -1   3   2       25.94       29.28      2.04 o 
   0   3   2      428.34      498.27     20.53 o 
   1   3   2      232.11      284.67      5.29 o 
   2   3   2        2.93        3.21      1.66 o 
   3   3   2        0.65        1.10      1.76 o 
   4   3   2       47.24       54.22      4.19 o 
   5   3   2      185.04      178.92      4.22 o 
   6   3   2       59.35       62.16      1.46 o 
   7   3   2      596.74      586.19      8.92 o 
   8   3   2      498.75      461.34      2.73 o 
   9   3   2      138.39      134.32      1.62 o 
  10   3   2        8.43        7.40      1.37 o 
  11   3   2        7.37        5.63      1.59 o 
  12   3   2       10.20       11.03      1.34 o 
  13   3   2        4.87        1.69      1.32 o 
  14   3   2        0.00        1.13      2.84 o 
 -14   4   2       52.59       58.33      1.84 o 
 -13   4   2       62.54       60.21      3.49 o 
 -12   4   2        0.45        2.86      1.37 o 
 -11   4   2       12.70       15.18      1.32 o 
 -10   4   2        4.16        3.19      1.30 o 
  -9   4   2       18.29       17.39      1.16 o 
  -8   4   2        0.37        0.42      1.18 o 
  -7   4   2      178.92      172.26      4.84 o 
  -6   4   2       50.79       47.56      1.25 o 
  -5   4   2        0.78        3.58      1.32 o 
  -4   4   2       10.64       16.63      2.25 o 
  -3   4   2      185.63      192.08      7.47 o 
  -2   4   2      127.52      129.60      5.69 o 
  -1   4   2       78.41       79.41      2.63 o 
   0   4   2       93.05       89.96      3.15 o 
   1   4   2       91.28       88.43      2.41 o 
   2   4   2       25.01       23.49      1.25 o 
   3   4   2        3.32        2.11      1.14 o 
   4   4   2       26.72       21.97      1.42 o 
   5   4   2       73.03       63.87      1.75 o 
   6   4   2        3.48        1.99      1.52 o 
   7   4   2        3.56        4.24      1.53 o 
   8   4   2        7.83        6.23      1.44 o 
   9   4   2       15.70       15.48      1.44 o 
  10   4   2      216.73      215.22      4.57 o 
  11   4   2        2.05        4.69      1.33 o 
  12   4   2        0.09       -0.62      1.67 o 
 -10   5   2        2.20       36.44     16.24 o 
  -9   5   2        6.69       21.79      4.57 o 
  -8   5   2        4.48       10.96      3.64 o 
  -7   5   2        1.14        8.38      5.00 o 
  -6   5   2        9.55       18.25      1.66 o 
  -5   5   2       11.04       12.42      3.41 o 
  -4   5   2        3.63       20.16      8.28 o 
  -3   5   2       35.40       40.10      1.69 o 
  -2   5   2       11.56        9.56      1.71 o 
  -1   5   2       13.61       15.75      1.49 o 
   0   5   2        0.13        1.11      1.40 o 
   1   5   2        3.22        6.04      1.53 o 
   2   5   2       61.48       50.00      2.32 o 
   4   5   2       43.27       47.85      2.02 o 
   5   5   2        1.08       17.74     13.14 o 
   6   5   2       22.69       14.37      2.67 o 
   7   5   2        3.56        3.87      2.34 o 
   8   5   2        0.26        9.35      1.66 o 
 -18   1   3        5.38        7.58      1.91 o 
 -17   1   3        4.69        3.54      1.47 o 
 -16   1   3        6.01        6.12      1.29 o 
 -15   1   3       67.84       58.73      2.35 o 
 -14   1   3       20.14       23.67      1.43 o 
 -13   1   3      253.29      267.55      2.76 o 
 -12   1   3       25.37       34.97      1.43 o 
 -11   1   3       64.49       66.44      2.20 o 
 -10   1   3      293.14      312.07      3.65 o 
  -9   1   3       38.83       50.77      1.72 o 
  -8   1   3        7.59        8.00      1.41 o 
  -7   1   3       19.05       16.09      1.15 o 
  -6   1   3      419.56      445.31      8.85 o 
  -5   1   3      231.31      254.13      7.22 o 
  -4   1   3      820.85      847.20      4.90 o 
  -3   1   3       31.95       42.63      1.32 o 
  -2   1   3      936.99      943.09      5.79 o 
  -1   1   3      229.89      201.06     15.03 o 
   0   1   3     3524.29     3906.56     17.95 o 
   2   1   3     4170.01     4330.81     22.61 o 
   3   1   3      532.78      544.51      8.11 o 
   4   1   3       15.58       24.27      1.15 o 
   5   1   3      102.61      135.64      1.78 o 
   6   1   3      464.96      480.01      3.75 o 
   7   1   3        3.98        4.55      1.38 o 
   8   1   3      261.09      303.70      5.19 o 
   9   1   3       11.48       12.66      1.29 o 
  10   1   3       53.49       54.13      1.37 o 
  11   1   3       61.56       61.75      1.96 o 
  12   1   3        6.64        6.20      1.08 o 
  13   1   3        2.47        3.73      1.07 o 
  14   1   3       20.30       21.07      1.89 o 
  15   1   3       90.04       95.74      1.62 o 
  16   1   3        7.37        5.11      1.26 o 
 -18   2   3        4.70        9.32      1.89 o 
 -17   2   3        2.84        4.33      1.48 o 
 -16   2   3       19.82       19.39      2.00 o 
 -15   2   3        3.97        4.44      1.40 o 
 -14   2   3       56.21       55.58      1.49 o 
 -13   2   3      254.57      247.93      6.32 o 
 -12   2   3     1231.83     1202.93     10.85 o 
 -11   2   3       90.77       81.73      1.68 o 
 -10   2   3      354.56      338.50      3.46 o 
  -9   2   3      337.05      298.71      9.56 o 
  -8   2   3       31.08       24.72      1.91 o 
  -7   2   3      149.56      148.97      4.62 o 
  -6   2   3      366.87      363.91      4.77 o 
  -5   2   3      341.30      342.34      3.18 o 
  -4   2   3       99.02       96.42      1.83 o 
  -3   2   3      190.92      185.18      2.15 o 
  -2   2   3       20.41       22.57      1.22 o 
  -1   2   3      119.31      123.05      1.94 o 
   0   2   3       52.47       51.89      1.67 o 
   1   2   3        4.60        2.52      1.05 o 
   2   2   3        0.23        2.34      1.27 o 
   3   2   3     2574.63     2726.13     32.33 o 
   4   2   3        8.18        7.17      1.40 o 
   5   2   3     1557.45     1665.83      8.83 o 
   6   2   3      650.61      670.78      5.06 o 
   7   2   3       42.72       32.19      1.91 o 
   8   2   3        2.27        2.90      1.03 o 
   9   2   3       12.53        9.01      1.11 o 
  10   2   3       22.26       19.34      1.35 o 
  11   2   3       19.62       16.79      1.28 o 
  12   2   3       51.26       46.08      1.32 o 
  13   2   3        0.29        0.73      1.24 o 
  14   2   3        6.73        6.42      1.14 o 
  15   2   3        1.40        1.08      1.11 o 
 -16   3   3       35.64       34.28      1.57 o 
 -15   3   3       19.00       17.80      1.77 o 
 -14   3   3       10.94       11.67      2.29 o 
 -13   3   3       10.70       15.67      5.61 o 
 -12   3   3       50.02       54.71      1.86 o 
 -11   3   3       73.24       80.83      2.31 o 
 -10   3   3      116.14      109.44      2.33 o 
  -9   3   3      502.58      500.08     10.75 o 
  -8   3   3      299.46      288.63      7.45 o 
  -7   3   3       22.23       21.10      1.18 o 
  -6   3   3       36.46       38.33      2.24 o 
  -5   3   3       99.29       98.31      2.65 o 
  -4   3   3      215.99      238.92      3.74 o 
  -3   3   3      263.05      292.75      3.42 o 
  -2   3   3       28.87       38.05      2.65 o 
  -1   3   3        2.30        2.65      2.24 o 
   0   3   3       76.23       80.92      6.38 o 
   1   3   3       65.23       52.22      3.52 o 
   2   3   3       60.23       50.63      2.29 o 
   3   3   3      158.49      147.17      4.27 o 
   4   3   3        0.01        0.43      1.30 o 
   5   3   3      103.20      106.61      2.93 o 
   6   3   3      436.95      452.32     10.31 o 
   7   3   3      166.66      151.00      1.97 o 
   8   3   3      186.37      195.11      4.05 o 
   9   3   3       22.77       24.25      1.31 o 
  10   3   3        9.00       11.32      1.22 o 
  11   3   3        2.58        2.85      1.69 o 
  12   3   3        5.73        3.97      1.22 o 
  13   3   3        7.79        6.07      1.21 o 
  14   3   3       10.74       14.38      1.98 o 
 -14   4   3        1.52        0.27      1.06 o 
 -13   4   3       25.11       29.08      1.68 o 
 -12   4   3       13.48       13.96      1.59 o 
 -11   4   3       16.10       15.67      2.62 o 
 -10   4   3       83.05       94.63      2.25 o 
  -9   4   3      101.17       97.88      1.69 o 
  -8   4   3        3.11        3.61      1.13 o 
  -7   4   3      207.56      205.99      5.34 o 
  -6   4   3      160.22      178.40      2.25 o 
  -5   4   3        1.49        5.68      1.27 o 
  -4   4   3       37.73       40.78      1.35 o 
  -3   4   3       11.32       11.00      1.07 o 
  -2   4   3        8.91        6.49      1.60 o 
  -1   4   3        1.26        0.57      1.29 o 
   0   4   3        0.02       -0.90      1.30 o 
   1   4   3        2.57        0.76      1.21 o 
   2   4   3       46.91       39.98      1.93 o 
   3   4   3       46.25       40.05      1.52 o 
   4   4   3        7.74        5.96      1.66 o 
   5   4   3        3.66        3.50      1.36 o 
   6   4   3      242.32      200.35      3.09 o 
   7   4   3       16.05       12.80      1.44 o 
   8   4   3       96.54       87.12      2.04 o 
   9   4   3      294.11      287.35      2.95 o 
  10   4   3       38.27       40.35      2.26 o 
  11   4   3       60.34       60.14      4.03 o 
 -10   5   3       85.68      133.27     20.44 o 
  -9   5   3        0.42       40.54     18.98 o 
  -8   5   3        0.02       28.20     13.81 o 
  -7   5   3       52.15       54.35      5.06 o 
  -6   5   3       28.24       25.00      1.48 o 
  -5   5   3       80.14       73.04      4.06 o 
  -4   5   3      399.84      414.12      4.10 o 
  -3   5   3      181.76      254.35     28.88 o 
  -2   5   3       94.02       95.62      1.92 o 
  -1   5   3       24.66       26.85      1.48 o 
   0   5   3        0.01        1.80      1.38 o 
   1   5   3        0.29        3.28      1.35 o 
   2   5   3        7.78       16.84     11.05 o 
   3   5   3      150.13      137.12     13.28 o 
   4   5   3        1.49        0.81      1.56 o 
   5   5   3       15.75       10.45      4.46 o 
   6   5   3       69.12       66.03      6.68 o 
   7   5   3        6.70        6.67      2.79 o 
 -19   0   4       49.43       46.21      2.37 o 
 -18   0   4      236.77      242.25      3.82 o 
 -17   0   4       46.92       44.62      2.36 o 
 -16   0   4       21.34       14.11      2.32 o 
 -15   0   4        2.14        2.19      3.27 o 
 -14   0   4        1.34        1.55      2.31 o 
 -13   0   4       70.10       78.25      4.31 o 
 -12   0   4       11.08       13.64      4.74 o 
 -11   0   4     1048.94     1149.53     16.05 o 
 -10   0   4        0.55        0.40      3.20 o 
  -9   0   4     1925.60     1967.84     10.86 o 
  -8   0   4     2678.46     3003.14     11.68 o 
  -7   0   4      660.21      776.84      6.42 o 
  -6   0   4       44.87       54.37      3.68 o 
  -5   0   4      148.83      144.96     13.87 o 
  -4   0   4      420.35      411.78      5.75 o 
  -3   0   4        4.73        9.55      2.16 o 
  -2   0   4     4678.63     4678.96     43.40 o 
  -1   0   4     1377.62     1522.13     17.41 o 
   0   0   4     1260.99     1358.68      5.81 o 
   1   0   4     8991.59     9030.44    112.08 o 
   2   0   4     3516.67     3489.10     16.82 o 
   3   0   4        0.13        5.12      1.41 o 
   4   0   4       44.02       43.18      2.48 o 
   5   0   4      172.98      173.98      2.95 o 
   6   0   4      665.60      661.08     12.02 o 
   7   0   4     2127.18     2161.77     13.79 o 
   8   0   4      126.36      148.02      4.37 o 
   9   0   4      444.97      450.10      5.45 o 
  10   0   4       10.32       16.31      1.78 o 
  11   0   4        8.35        5.52      1.69 o 
  12   0   4        0.38        0.95      1.49 o 
  13   0   4       22.20       22.73      2.03 o 
  14   0   4       58.13       57.15      2.34 o 
  15   0   4       78.79       76.79      1.88 o 
 -19   1   4        0.18        2.20      1.90 o 
 -18   1   4        0.13        0.71      1.77 o 
 -17   1   4       15.02       13.70      1.36 o 
 -16   1   4        0.91        0.89      1.27 o 
 -15   1   4        4.13        2.25      1.19 o 
 -14   1   4      130.99      134.82      2.55 o 
 -13   1   4        0.02        0.21      1.34 o 
 -12   1   4      111.96      108.30      3.23 o 
 -11   1   4      881.42     1034.02     18.71 o 
 -10   1   4      320.09      357.17      6.43 o 
  -9   1   4      141.22      156.14      5.57 o 
  -8   1   4       14.22       18.53      1.21 o 
  -7   1   4        4.27        2.31      1.02 o 
  -6   1   4     1138.54     1289.07      8.51 o 
  -5   1   4        0.27        1.08      0.89 o 
  -4   1   4       47.84       41.85      1.28 o 
  -3   1   4      322.11      295.02      4.32 o 
  -2   1   4      649.87      585.20     14.94 o 
  -1   1   4      275.19      229.97      5.74 o 
   0   1   4      186.58      187.11      2.30 o 
   1   1   4       27.79       22.48      1.02 o 
   2   1   4      155.45      152.82      2.17 o 
   3   1   4      189.62      165.48      1.94 o 
   4   1   4      759.45      820.89     16.92 o 
   5   1   4       11.66       11.88      1.01 o 
   6   1   4      154.89      184.71      5.14 o 
   7   1   4        0.01        0.66      1.10 o 
   8   1   4       31.01       23.16      1.40 o 
   9   1   4      330.56      318.60      7.64 o 
  10   1   4       17.46       15.37      1.13 o 
  11   1   4        2.53        1.80      1.04 o 
  12   1   4       25.62       21.53      1.30 o 
  13   1   4       56.94       52.54      2.24 o 
  14   1   4       92.27       90.22      1.72 o 
  15   1   4        9.50        8.58      1.08 o 
 -18   2   4       16.73       24.58      2.22 o 
 -17   2   4       19.41       20.62      2.12 o 
 -16   2   4        2.89        4.63      1.53 o 
 -15   2   4       31.49       37.28      1.57 o 
 -14   2   4      424.30      459.14      2.85 o 
 -13   2   4      298.66      310.34      2.60 o 
 -12   2   4      316.06      312.82      3.44 o 
 -11   2   4       31.42       24.76      1.28 o 
 -10   2   4        0.38       -1.56      1.91 o 
  -9   2   4      468.42      447.47      4.78 o 
  -8   2   4      101.82      111.84      3.27 o 
  -7   2   4       29.45       29.90      2.16 o 
  -6   2   4      769.39      793.29      7.85 o 
  -5   2   4       40.32       44.70      1.71 o 
  -4   2   4       19.02       18.37      1.53 o 
  -3   2   4       40.13       50.19      1.54 o 
  -2   2   4        1.32        0.29      1.28 o 
  -1   2   4      538.80      556.30      5.59 o 
   0   2   4      166.42      164.01      2.46 o 
   1   2   4        2.28        4.22      1.11 o 
   2   2   4      787.24      792.63      6.44 o 
   3   2   4     1288.04     1304.45      7.41 o 
   4   2   4     1144.54     1112.20      9.77 o 
   5   2   4      499.96      510.69      4.47 o 
   6   2   4        0.26       -0.21      1.46 o 
   7   2   4       59.72       61.43      2.65 o 
   8   2   4        1.50        0.85      1.21 o 
   9   2   4        2.89        3.80      1.11 o 
  10   2   4      439.78      415.51      7.65 o 
  11   2   4      158.43      162.14      3.70 o 
  12   2   4       19.04       14.44      1.31 o 
  13   2   4       56.43       62.26      1.61 o 
  14   2   4        5.25        4.00      0.97 o 
 -16   3   4       36.58       37.73      1.94 o 
 -15   3   4       76.16       78.95      5.89 o 
 -14   3   4       68.70       76.49      2.18 o 
 -13   3   4       10.91       11.54      1.35 o 
 -12   3   4      116.51      112.19      2.11 o 
 -11   3   4        1.96        2.41      1.84 o 
 -10   3   4      243.40      256.25      4.34 o 
  -9   3   4     1663.33     1606.57      9.85 o 
  -8   3   4      626.18      624.22     13.43 o 
  -7   3   4      150.57      155.23      4.00 o 
  -6   3   4      123.60      125.45      2.96 o 
  -5   3   4      114.40      117.19      2.99 o 
  -4   3   4        5.30        3.13      1.90 o 
  -3   3   4      287.57      309.12      5.72 o 
  -2   3   4      594.94      652.85      7.94 o 
  -1   3   4      463.77      461.30      6.55 o 
   0   3   4      161.31      179.74      4.09 o 
   1   3   4       81.72       94.42      4.07 o 
   2   3   4        4.44        4.11      1.86 o 
   3   3   4        4.99        5.86      1.37 o 
   4   3   4        4.65        6.04      0.94 o 
   5   3   4        1.44        1.11      1.04 o 
   6   3   4      131.17      127.06      3.53 o 
   7   3   4      734.90      660.52     13.51 o 
   8   3   4      100.29       98.44      1.81 o 
   9   3   4      262.64      241.02      5.80 o 
  10   3   4       85.98       90.18      1.97 o 
  11   3   4        0.52       -0.32      1.58 o 
  12   3   4        0.55       -0.11      2.02 o 
  13   3   4        1.11        3.96      3.04 o 
 -14   4   4        1.27        1.59      1.15 o 
 -13   4   4        2.27        1.57      1.29 o 
 -12   4   4       14.38       17.21      3.01 o 
 -11   4   4       65.40       64.36      4.76 o 
 -10   4   4       58.24       56.79      2.08 o 
  -9   4   4        0.05        0.88      1.39 o 
  -8   4   4      102.89      111.67      4.00 o 
  -7   4   4       90.92      100.07      2.57 o 
  -6   4   4      388.51      392.09      2.45 o 
  -5   4   4       88.11       88.28      1.86 o 
  -4   4   4       95.06       97.74      2.81 o 
  -3   4   4        4.95       77.93     24.30 o 
  -2   4   4       42.53       53.40      9.25 o 
  -1   4   4      118.35      118.07      1.65 o 
   0   4   4      167.45      157.74      2.46 o 
   1   4   4        5.52        1.91      1.22 o 
   2   4   4        0.92        0.26      1.48 o 
   3   4   4       61.63       53.71      1.33 o 
   4   4   4        5.99        6.04      1.44 o 
   5   4   4      153.85      138.46      2.25 o 
   6   4   4       50.24       35.27      1.98 o 
   7   4   4        0.51        0.14      1.36 o 
   8   4   4       23.53       20.68      1.59 o 
   9   4   4      175.24      170.26      4.98 o 
  10   4   4       32.81       33.28      1.43 o 
  11   4   4       23.94       19.80      1.58 o 
 -10   5   4        2.94        4.78      1.76 o 
  -9   5   4        2.36       98.62     48.34 o 
  -8   5   4        0.09        2.79      4.02 o 
  -7   5   4       49.03       39.80      2.99 o 
  -6   5   4       15.64       11.55      2.72 o 
  -5   5   4        5.68       10.59      3.18 o 
  -4   5   4        0.26        2.64      3.51 o 
  -3   5   4      166.49      186.36      2.41 o 
  -2   5   4       14.65       14.74      1.39 o 
  -1   5   4        0.13        0.67      1.27 o 
   0   5   4        1.45        0.83      1.28 o 
   1   5   4       31.24       27.61      6.03 o 
   2   5   4        6.84       15.54      7.75 o 
   4   5   4        6.54        7.05      1.42 o 
   5   5   4       32.97       25.55      8.94 o 
   6   5   4        0.01        1.53      3.44 o 
 -19   1   5       15.08       18.41      2.22 o 
 -18   1   5       12.21       10.67      1.87 o 
 -17   1   5       30.04       32.10      2.20 o 
 -16   1   5       32.21       32.88      1.79 o 
 -15   1   5       79.43       85.62      3.02 o 
 -14   1   5        1.50        0.42      1.35 o 
 -13   1   5        8.33        7.04      1.25 o 
 -12   1   5      178.79      178.52      2.83 o 
 -11   1   5      515.68      548.14      7.73 o 
 -10   1   5        2.69        1.46      1.27 o 
  -9   1   5        0.01        0.65      1.12 o 
  -8   1   5      372.39      403.00      4.45 o 
  -7   1   5     1419.92     1580.00     15.61 o 
  -6   1   5      890.04      964.51     17.73 o 
  -5   1   5        2.58        4.68      0.85 o 
  -4   1   5     4601.25     4668.35     45.48 o 
  -3   1   5     1545.65     1491.18      7.56 o 
  -2   1   5      214.87      187.04      2.24 o 
  -1   1   5        7.48        4.38      0.86 o 
   0   1   5        7.51       12.72      1.12 o 
   1   1   5      183.59      161.47      1.89 o 
   2   1   5       26.67       23.28      1.58 o 
   3   1   5       11.14        7.95      0.98 o 
   4   1   5        2.23        2.38      0.95 o 
   5   1   5      442.58      483.01      4.05 o 
   6   1   5      505.41      506.50      4.33 o 
   7   1   5       53.16       50.84      1.63 o 
   8   1   5      430.68      470.61      8.81 o 
   9   1   5       43.36       44.00      1.58 o 
  10   1   5      160.97      145.15      3.27 o 
  11   1   5       35.31       35.82      1.32 o 
  12   1   5        8.57        6.48      1.33 o 
  13   1   5      186.95      177.02      2.14 o 
  14   1   5       11.02       11.79      1.18 o 
  15   1   5        4.96        4.39      1.09 o 
 -18   2   5        0.15        0.43      1.56 o 
 -17   2   5        9.14        7.48      2.08 o 
 -16   2   5       70.60       65.66      2.56 o 
 -15   2   5       17.27       21.12      1.58 o 
 -14   2   5       19.63       18.60      1.23 o 
 -13   2   5        2.52        1.93      1.15 o 
 -12   2   5       46.56       44.82      2.52 o 
 -11   2   5      302.09      299.04      4.91 o 
 -10   2   5        4.34        6.51      1.96 o 
  -9   2   5        3.55        2.46      2.00 o 
  -8   2   5       96.41      102.25      3.17 o 
  -7   2   5       20.74       21.24      1.60 o 
  -6   2   5      299.43      296.32      3.13 o 
  -5   2   5       66.86       61.77      2.00 o 
  -4   2   5       23.61       29.32      1.50 o 
  -3   2   5        0.05        0.15      1.36 o 
  -2   2   5      206.62      201.22      2.68 o 
  -1   2   5       78.20       71.19      1.91 o 
   0   2   5       35.71       24.25      1.27 o 
   1   2   5       38.75       45.94      1.50 o 
   2   2   5      537.14      482.57      3.96 o 
   3   2   5      167.62      157.94      3.47 o 
   4   2   5        3.45        3.09      1.40 o 
   5   2   5       22.47       21.47      1.89 o 
   6   2   5        2.89        4.19      1.39 o 
   7   2   5       11.95       12.73      1.08 o 
   8   2   5        2.01        0.29      1.19 o 
   9   2   5       13.22       12.75      1.23 o 
  10   2   5        0.76       -0.71      1.13 o 
  11   2   5        2.34        2.64      1.33 o 
  12   2   5        0.58        1.91      1.16 o 
  13   2   5       15.17       15.89      1.25 o 
  14   2   5        0.86        1.96      1.11 o 
 -16   3   5        8.67        8.11      1.90 o 
 -15   3   5       42.92       46.03      1.58 o 
 -14   3   5       18.75       22.14      1.63 o 
 -13   3   5        6.49        6.39      1.34 o 
 -12   3   5       38.82       40.09      1.74 o 
 -11   3   5      207.29      208.37      3.26 o 
 -10   3   5      335.40      325.89      4.62 o 
  -9   3   5      489.84      495.77      5.15 o 
  -8   3   5        0.04        0.17      1.10 o 
  -7   3   5       12.77       12.86      0.97 o 
  -6   3   5       42.41       45.61      3.50 o 
  -5   3   5       16.00       21.33      2.19 o 
  -4   3   5       30.37       27.49      2.41 o 
  -3   3   5       83.92       72.80      3.25 o 
  -2   3   5        8.79       14.86      2.33 o 
  -1   3   5       45.80       49.83      2.90 o 
   0   3   5       53.63       50.96      2.30 o 
   1   3   5       45.24       39.55      6.33 o 
   2   3   5       71.37       83.06      1.56 o 
   3   3   5       36.04       37.70      1.39 o 
   4   3   5       16.68       15.66      1.03 o 
   5   3   5       65.19       59.36      1.52 o 
   6   3   5       96.29      104.52      3.08 o 
   7   3   5      178.11      189.50      2.51 o 
   8   3   5       90.93       82.34      2.27 o 
   9   3   5        6.05        6.62      2.11 o 
  10   3   5        2.40        0.68      1.31 o 
  11   3   5        8.03        7.36      2.22 o 
  12   3   5        2.29        1.00      1.15 o 
 -14   4   5        4.11        4.49      1.21 o 
 -13   4   5        6.75        5.14      1.21 o 
 -12   4   5        0.36        2.09      1.31 o 
 -11   4   5       21.35       18.83      1.44 o 
 -10   4   5       11.42        9.93      1.46 o 
  -9   4   5        2.51        3.74      1.95 o 
  -8   4   5      172.22      170.13      3.34 o 
  -7   4   5      293.43      313.55      9.11 o 
  -6   4   5      339.00      349.54      4.66 o 
  -5   4   5      100.03      102.24      3.69 o 
  -4   4   5        1.96        2.96      1.74 o 
  -3   4   5       29.41       30.62      2.46 o 
  -2   4   5      156.83      212.46     24.88 o 
  -1   4   5      166.73      166.31      3.88 o 
   0   4   5        3.28        2.12      1.22 o 
   1   4   5        1.22        0.23      1.23 o 
   2   4   5       27.98       26.91      1.23 o 
   3   4   5        0.03        0.63      1.34 o 
   4   4   5       15.18       15.68      1.95 o 
   5   4   5       16.64       12.32      1.49 o 
   6   4   5       19.24       13.75      2.05 o 
   7   4   5        1.78        2.95      1.28 o 
   8   4   5      188.75      161.97      2.21 o 
   9   4   5       49.31       46.25      1.99 o 
  10   4   5       66.81       54.68      3.06 o 
 -10   5   5        4.68        7.62      1.80 o 
  -9   5   5        6.04        6.42      2.95 o 
  -8   5   5        1.81        1.85      3.55 o 
  -7   5   5       86.84       69.60      6.66 o 
  -6   5   5        9.14        5.99      3.59 o 
  -5   5   5      733.11      738.83      4.03 o 
  -4   5   5       31.56       34.38      1.46 o 
  -3   5   5       91.16       88.36      5.04 o 
  -2   5   5       53.74       55.04      1.64 o 
  -1   5   5        0.00        0.72      1.28 o 
   0   5   5        7.33        9.65      1.35 o 
   1   5   5       10.13       10.49      4.19 o 
   2   5   5        0.00       17.26      8.26 o 
   3   5   5        4.57        0.71      1.69 o 
   4   5   5        8.72       10.63      4.80 o 
   5   5   5        0.38        4.51      5.24 o 
   6   5   5        2.73        2.33      1.56 o 
 -19   0   6        1.66        0.96      2.34 o 
 -18   0   6      113.26      125.88      3.65 o 
 -17   0   6       60.48       65.86      3.80 o 
 -16   0   6        1.37        2.77      2.19 o 
 -15   0   6        2.01       -0.69      2.30 o 
 -14   0   6       11.21        8.54      2.39 o 
 -13   0   6       36.52       33.27      2.65 o 
 -12   0   6      247.91      261.88      8.99 o 
 -11   0   6       14.15        9.74      2.40 o 
 -10   0   6      196.69      188.14      4.09 o 
  -9   0   6     3258.99     3384.43     28.26 o 
  -8   0   6     2223.47     2302.03     41.96 o 
  -7   0   6       13.70        7.67      1.66 o 
  -6   0   6      149.05      143.01      2.70 o 
  -5   0   6      194.28      195.76      2.44 o 
  -4   0   6        0.38        1.86      1.16 o 
  -3   0   6      338.46      354.91      4.49 o 
  -2   0   6     1058.83     1149.29      3.73 o 
  -1   0   6     8623.96     8950.20     29.85 o 
   0   0   6      552.44      520.25      4.20 o 
   1   0   6       31.87       38.83      1.35 o 
   2   0   6       93.07       83.77      1.83 o 
   3   0   6      192.91      165.96      2.92 o 
   4   0   6       80.85       97.95      6.01 o 
   5   0   6      384.76      381.81      8.08 o 
   6   0   6       28.98       33.06      2.20 o 
   7   0   6       25.14       22.39      2.18 o 
   8   0   6      109.82      106.70      2.45 o 
   9   0   6        1.73        2.09      1.61 o 
  10   0   6       15.31       15.91      1.79 o 
  11   0   6        0.26       -0.33      1.76 o 
  12   0   6       23.30       22.78      1.99 o 
  13   0   6        6.41        6.56      1.66 o 
  14   0   6        6.66        5.44      1.32 o 
 -19   1   6       31.60       29.17      1.61 o 
 -18   1   6        3.57        2.52      1.85 o 
 -17   1   6        4.00        2.28      1.47 o 
 -16   1   6       44.97       37.26      1.81 o 
 -15   1   6        0.98       -0.38      1.87 o 
 -14   1   6       91.40       87.66      1.98 o 
 -13   1   6      378.68      384.41      4.33 o 
 -12   1   6       74.17       78.49      1.71 o 
 -11   1   6       15.10       13.79      1.67 o 
 -10   1   6        2.23        2.61      1.17 o 
  -9   1   6        9.50        9.91      1.18 o 
  -8   1   6       89.10       94.49      3.58 o 
  -7   1   6      491.80      508.58      5.11 o 
  -6   1   6      388.07      415.50      6.79 o 
  -5   1   6     1276.85     1332.83      5.33 o 
  -4   1   6      792.05      813.95      3.81 o 
  -3   1   6      508.04      532.38      5.22 o 
  -2   1   6      496.70      472.03      4.91 o 
  -1   1   6       33.99       44.46      1.24 o 
   0   1   6        1.03        0.64      1.10 o 
   1   1   6        6.15        4.85      1.16 o 
   2   1   6      195.70      186.52      2.32 o 
   3   1   6     1302.35     1244.70      8.26 o 
   4   1   6      605.50      541.14      4.54 o 
   5   1   6       15.53        9.75      1.51 o 
   6   1   6       42.68       36.28      1.85 o 
   7   1   6       30.80       29.57      1.70 o 
   8   1   6        0.20        1.85      1.28 o 
   9   1   6       40.22       37.24      1.45 o 
  10   1   6        0.09        0.60      1.10 o 
  11   1   6       60.93       60.08      1.67 o 
  12   1   6      104.65      105.71      3.11 o 
  13   1   6       39.24       39.83      1.64 o 
  14   1   6        0.27        0.71      0.94 o 
 -18   2   6       38.17       49.31      2.21 o 
 -17   2   6        0.15        0.63      2.09 o 
 -16   2   6        0.03       -0.78      2.15 o 
 -15   2   6        1.09        2.43      1.40 o 
 -14   2   6       27.86       27.67      1.38 o 
 -13   2   6      185.30      181.95      3.56 o 
 -12   2   6      118.15      125.82      2.82 o 
 -11   2   6       20.74       21.81      1.20 o 
 -10   2   6       17.62       14.39      1.64 o 
  -9   2   6        0.05       -0.01      1.93 o 
  -8   2   6       49.99       48.50      2.00 o 
  -7   2   6       52.15       64.78      2.25 o 
  -6   2   6     1669.76     1659.08      8.77 o 
  -5   2   6      221.38      223.72      2.83 o 
  -4   2   6     2103.31     2191.37     16.45 o 
  -3   2   6       64.04       68.20      2.02 o 
  -2   2   6       26.89       29.33      1.64 o 
  -1   2   6        2.66        4.37      1.40 o 
   0   2   6       80.77       78.88      2.16 o 
   1   2   6       42.62       42.58      1.77 o 
   2   2   6      448.87      485.34      9.58 o 
   3   2   6      521.67      543.08      9.13 o 
   4   2   6      169.34      155.82      3.10 o 
   5   2   6       22.99       23.03      1.30 o 
   6   2   6        0.38       -0.14      1.19 o 
   7   2   6        8.22        7.80      1.11 o 
   8   2   6       55.99       50.04      1.55 o 
   9   2   6        7.37        5.20      1.15 o 
  10   2   6        0.06        0.61      1.18 o 
  11   2   6      207.80      191.42      2.88 o 
  12   2   6       71.02       74.65      1.60 o 
  13   2   6       13.78       11.32      1.00 o 
 -17   3   6        0.26        1.24      1.71 o 
 -16   3   6       27.13       27.45      1.17 o 
 -15   3   6        0.41        0.66      1.33 o 
 -14   3   6        3.73        6.54      1.66 o 
 -13   3   6        0.01        1.94      1.46 o 
 -12   3   6      181.72      190.45      3.98 o 
 -11   3   6      183.53      187.28      2.14 o 
 -10   3   6      161.31      156.20      1.99 o 
  -9   3   6       20.13       22.38      1.67 o 
  -8   3   6       20.54       22.05      1.12 o 
  -7   3   6      479.42      504.55      7.72 o 
  -6   3   6        1.07        1.47      1.02 o 
  -5   3   6       18.94       20.00      1.27 o 
  -4   3   6       45.03       41.82      2.22 o 
  -3   3   6      186.38      219.17      3.19 o 
  -2   3   6       74.08       87.62      3.23 o 
  -1   3   6      413.73      439.74      7.72 o 
   0   3   6       35.36       37.97      1.35 o 
   1   3   6       77.84       83.46      1.63 o 
   2   3   6       56.56       61.91      1.60 o 
   3   3   6       19.68       15.39      1.21 o 
   4   3   6       34.60       29.88      1.23 o 
   5   3   6        1.81        1.82      1.08 o 
   6   3   6       10.26        8.95      1.22 o 
   7   3   6        2.85        5.53      1.51 o 
   8   3   6       63.49       49.65      2.29 o 
   9   3   6        1.31       -0.52      1.86 o 
  10   3   6       23.18       24.10      1.49 o 
  11   3   6        4.16        3.61      1.95 o 
 -14   4   6        4.36        4.07      1.07 o 
 -13   4   6       14.90       12.22      1.31 o 
 -12   4   6       32.64       30.29      1.63 o 
 -11   4   6       16.94       17.98      2.42 o 
 -10   4   6        5.39        2.58      1.68 o 
  -9   4   6      201.23      212.86      6.20 o 
  -8   4   6      114.39      119.99      2.21 o 
  -7   4   6      453.03      456.53      3.14 o 
  -6   4   6       44.30       52.69      3.27 o 
  -5   4   6       52.10       51.72      2.15 o 
  -4   4   6       85.96       94.08      3.93 o 
  -3   4   6      678.08      670.43      4.01 o 
  -2   4   6      446.06      445.33      4.28 o 
  -1   4   6      343.41      332.50      3.70 o 
   0   4   6      103.78      102.90      2.34 o 
   1   4   6       17.18       17.46      1.02 o 
   2   4   6       74.12       71.42      3.38 o 
   3   4   6        2.60        3.59      1.77 o 
   4   4   6        0.79        0.18      1.38 o 
   5   4   6       31.17       27.50      2.99 o 
   6   4   6        3.47        3.25      1.37 o 
   7   4   6        3.73        5.66      1.16 o 
   8   4   6        0.11       -0.88      1.32 o 
   9   4   6       39.31       45.44      1.72 o 
  -9   5   6       13.53       11.18      3.58 o 
  -8   5   6       30.01       23.19      1.30 o 
  -7   5   6       13.05       11.40      3.39 o 
  -6   5   6      133.96      137.47      2.36 o 
  -5   5   6       19.85       20.73      1.26 o 
  -4   5   6       45.78       50.40      1.51 o 
  -3   5   6        0.04       -0.25      1.22 o 
  -2   5   6       84.74       91.03      1.83 o 
  -1   5   6        9.54       10.60      1.30 o 
   0   5   6        0.74        1.04      1.80 o 
   1   5   6        0.08        2.14      1.48 o 
   2   5   6       38.30       32.00      2.36 o 
   3   5   6        9.73        6.17      2.24 o 
   4   5   6       12.20       19.12     11.37 o 
   5   5   6       10.09        2.10      1.64 o 
 -19   1   7        2.25        3.33      1.57 o 
 -18   1   7      129.85      153.04      2.61 o 
 -17   1   7        4.93        4.12      1.81 o 
 -16   1   7       40.00       37.30      2.05 o 
 -15   1   7       79.79       68.04      2.01 o 
 -14   1   7       15.86       15.41      1.93 o 
 -13   1   7       86.05       94.97      1.84 o 
 -12   1   7       63.94       58.63      2.49 o 
 -11   1   7      253.11      251.01      3.50 o 
 -10   1   7       88.21       96.84      4.07 o 
  -9   1   7        1.16        0.38      1.16 o 
  -8   1   7      112.62      102.74      2.32 o 
  -7   1   7      218.42      196.92      3.04 o 
  -6   1   7     1582.92     1637.60      9.94 o 
  -5   1   7        7.74        1.99      1.07 o 
  -4   1   7        0.03        1.66      1.19 o 
  -3   1   7     1063.03     1094.93      8.57 o 
  -2   1   7      647.19      726.47      5.94 o 
  -1   1   7      590.13      655.43      3.72 o 
   0   1   7       61.15       59.55      1.43 o 
   1   1   7     1632.54     1644.81      7.19 o 
   2   1   7     1278.57     1246.54      5.60 o 
   3   1   7      107.05       96.00      2.08 o 
   4   1   7       12.21        8.21      1.48 o 
   5   1   7      102.02       92.10      3.22 o 
   6   1   7      245.99      229.32      4.96 o 
   7   1   7        1.70        3.17      1.41 o 
   8   1   7        8.53        9.91      1.18 o 
   9   1   7        0.54        0.87      1.29 o 
  10   1   7       12.76       11.70      1.17 o 
  11   1   7       10.54       10.06      1.51 o 
  12   1   7       53.41       51.88      1.98 o 
  13   1   7        9.59        6.89      0.89 o 
 -18   2   7        0.20        0.13      1.08 o 
 -17   2   7       33.17       36.24      1.45 o 
 -16   2   7       13.77       14.16      1.64 o 
 -15   2   7       12.48       11.16      1.75 o 
 -14   2   7       24.21       22.48      1.52 o 
 -13   2   7        3.06        2.16      1.35 o 
 -12   2   7       53.25       53.55      1.51 o 
 -11   2   7       20.33       26.16      1.84 o 
 -10   2   7       40.45       39.96      1.56 o 
  -9   2   7       15.95       18.45      1.75 o 
  -8   2   7        0.12        0.72      1.88 o 
  -7   2   7       63.71       60.40      2.96 o 
  -6   2   7      276.54      300.42      3.41 o 
  -5   2   7      129.15      145.07      2.54 o 
  -4   2   7      543.97      566.94      4.71 o 
  -3   2   7        1.40        2.79      1.44 o 
  -2   2   7      102.80      112.31      4.42 o 
  -1   2   7      101.67      112.95      2.47 o 
   0   2   7       21.30       17.59      1.87 o 
   1   2   7      240.03      233.53      3.86 o 
   2   2   7       46.85       40.47      2.61 o 
   3   2   7       61.41       56.30      2.37 o 
   4   2   7      119.24      113.67      1.72 o 
   5   2   7       13.05       11.58      1.22 o 
   6   2   7       14.35       14.94      1.37 o 
   7   2   7        0.37        0.95      1.48 o 
   8   2   7       10.43        8.95      1.30 o 
   9   2   7       49.12       43.24      1.32 o 
  10   2   7        0.08        0.21      1.39 o 
  11   2   7        0.01       -0.33      1.10 o 
  12   2   7        3.99        3.92      1.14 o 
 -17   3   7      110.99      119.94      2.77 o 
 -16   3   7       62.80       60.38      2.08 o 
 -15   3   7       42.01       52.77      1.85 o 
 -14   3   7        0.95        1.42      1.64 o 
 -13   3   7        0.86        2.39      1.23 o 
 -12   3   7       44.18       42.94      1.67 o 
 -11   3   7        0.95        1.29      1.16 o 
 -10   3   7       32.77       32.09      1.11 o 
  -9   3   7       31.22       31.28      1.63 o 
  -8   3   7        0.05        2.76      1.14 o 
  -7   3   7       14.98       11.02      1.10 o 
  -6   3   7       31.69       34.80      1.43 o 
  -5   3   7        0.86        2.15      1.07 o 
  -4   3   7       27.91       26.57      1.83 o 
  -3   3   7        9.58       13.75      1.27 o 
  -2   3   7       59.19       64.23      1.65 o 
  -1   3   7      232.40      242.44      2.36 o 
   0   3   7      419.09      419.68      3.86 o 
   1   3   7      180.59      178.98      2.51 o 
   2   3   7       19.14       20.31      1.26 o 
   3   3   7        5.61        4.38      1.04 o 
   4   3   7       65.61       64.22      1.38 o 
   5   3   7      143.92      148.39      2.10 o 
   6   3   7       31.98       32.85      1.56 o 
   7   3   7      115.78      122.32      2.41 o 
   8   3   7       71.21       74.55      5.11 o 
   9   3   7        3.19        4.60      1.42 o 
  10   3   7       11.86        9.98      1.58 o 
  11   3   7        2.09        0.83      0.98 o 
 -14   4   7       13.59       15.41      1.39 o 
 -13   4   7        1.23        1.25      1.22 o 
 -12   4   7        4.96        5.91      1.24 o 
 -11   4   7        3.17        2.82      1.36 o 
 -10   4   7        0.64        3.09      1.51 o 
  -9   4   7      123.33      131.76      3.67 o 
  -8   4   7       62.71       74.57      1.34 o 
  -7   4   7       10.18       12.92      1.27 o 
  -6   4   7        0.07        1.43      1.38 o 
  -5   4   7      107.37      116.41      6.66 o 
  -4   4   7       97.51       90.83      8.43 o 
  -3   4   7      546.86      554.79     13.43 o 
  -2   4   7       87.76       87.45      2.02 o 
  -1   4   7      111.72      117.34      2.69 o 
   0   4   7       80.06       80.65      2.06 o 
   1   4   7        1.76        3.17      0.91 o 
   2   4   7        0.02        1.48      1.06 o 
   3   4   7       36.76       34.08      2.64 o 
   4   4   7        0.00        0.20      1.31 o 
   5   4   7        0.24       -0.89      1.30 o 
   6   4   7        3.68        1.54      1.10 o 
   7   4   7        2.11        0.55      1.26 o 
   8   4   7       20.77       20.17      2.57 o 
  -9   5   7        2.80        2.14      1.20 o 
  -8   5   7        3.25        0.17      1.76 o 
  -7   5   7       25.85       22.42      1.42 o 
  -6   5   7       77.44       72.60      3.49 o 
  -5   5   7      379.33      401.49      7.81 o 
  -4   5   7      184.52      172.66      3.44 o 
  -3   5   7       98.79       95.02      2.80 o 
  -2   5   7        3.16        3.52      1.18 o 
  -1   5   7        4.27        5.85      1.82 o 
   0   5   7        0.83        2.45      1.66 o 
   1   5   7        8.16       13.69      1.80 o 
   2   5   7       27.35       16.32      2.25 o 
   3   5   7        7.84        9.67      1.89 o 
 -19   0   8       14.32       12.08      2.55 o 
 -18   0   8        4.31        3.25      2.93 o 
 -17   0   8      690.04      640.81      6.83 o 
 -16   0   8        6.15        7.90      2.31 o 
 -15   0   8      128.67      140.47     12.60 o 
 -14   0   8        2.73        3.69      3.51 o 
 -13   0   8       22.63       26.51      2.00 o 
 -12   0   8       67.00       70.33      3.48 o 
 -11   0   8      674.01      670.94      7.62 o 
 -10   0   8      134.06      131.10      3.70 o 
  -9   0   8        1.63        0.51      2.24 o 
  -8   0   8      483.29      412.12      5.01 o 
  -7   0   8       82.50       73.87      2.47 o 
  -6   0   8       13.50       11.28      1.66 o 
  -5   0   8       57.30       75.93      2.01 o 
  -4   0   8      488.20      437.33      4.54 o 
  -3   0   8      141.69      114.05      2.07 o 
  -2   0   8     3092.86     3408.12     48.61 o 
  -1   0   8      661.09      854.08      5.81 o 
   0   0   8      572.37      732.20     26.50 o 
   1   0   8     1190.22     1211.44     36.54 o 
   2   0   8        4.10        0.55      1.64 o 
   3   0   8        0.01        1.34      1.59 o 
   4   0   8        4.63        5.63      1.69 o 
   5   0   8       31.95       32.47      1.57 o 
   6   0   8       46.85       42.01      2.39 o 
   7   0   8       83.10       78.87      2.30 o 
   8   0   8      303.73      301.66      3.51 o 
   9   0   8      136.41      145.98      4.49 o 
  10   0   8        1.50        0.66      1.92 o 
  11   0   8        0.85        0.12      1.31 o 
  12   0   8       18.92       14.80      1.54 o 
  13   0   8        0.06        0.38      1.34 o 
 -19   1   8       36.43       48.09      1.81 o 
 -18   1   8        7.68        9.98      1.87 o 
 -17   1   8        4.90        6.44      1.82 o 
 -16   1   8       98.20       94.34      2.32 o 
 -15   1   8       82.07       75.93      2.55 o 
 -14   1   8       62.66       50.46      2.24 o 
 -13   1   8        1.09        2.16      1.40 o 
 -12   1   8        4.92        3.33      1.31 o 
 -11   1   8        0.67        0.22      1.54 o 
 -10   1   8       42.23       45.55      1.90 o 
  -9   1   8       17.21       14.88      1.76 o 
  -8   1   8      253.13      241.39      4.25 o 
  -7   1   8      220.79      215.77      5.66 o 
  -6   1   8       12.90       10.89      1.24 o 
  -5   1   8       25.33       24.73      1.24 o 
  -4   1   8      224.83      258.57      3.64 o 
  -3   1   8        2.00        6.53      1.20 o 
  -2   1   8      218.17      210.66      2.87 o 
  -1   1   8       58.75       60.70      1.49 o 
   0   1   8       80.74       84.59      1.67 o 
   1   1   8     1433.38     1470.77     15.28 o 
   2   1   8       10.02        7.59      1.43 o 
   3   1   8       71.20       69.17      2.13 o 
   4   1   8      473.49      460.02      4.42 o 
   5   1   8       70.03       69.70      1.24 o 
   6   1   8        7.91        7.32      1.25 o 
   7   1   8        4.72        2.26      1.22 o 
   8   1   8        0.92        0.94      1.06 o 
   9   1   8        0.42        1.13      1.37 o 
  10   1   8       12.87       11.74      1.31 o 
  11   1   8        2.30        2.14      1.31 o 
  12   1   8        4.68        5.00      0.93 o 
 -18   2   8        2.44        0.59      1.25 o 
 -17   2   8        9.06        6.96      1.22 o 
 -16   2   8        0.58        1.99      1.17 o 
 -15   2   8       53.10       54.80      1.77 o 
 -14   2   8      366.96      398.82      5.74 o 
 -13   2   8      328.08      321.67      4.24 o 
 -12   2   8      310.30      310.94      4.52 o 
 -11   2   8       30.31       31.63      1.56 o 
 -10   2   8        0.04        0.40      1.19 o 
  -9   2   8       54.67       52.57      1.45 o 
  -8   2   8       11.66       12.55      1.63 o 
  -7   2   8       20.62       18.69      2.13 o 
  -6   2   8       10.98       11.36      1.57 o 
  -5   2   8       72.62       86.12      2.47 o 
  -4   2   8      208.51      207.99      3.34 o 
  -3   2   8       49.41       55.99      2.15 o 
  -2   2   8       30.57       29.06      1.88 o 
  -1   2   8      280.69      263.46      3.62 o 
   0   2   8        7.64        6.42      1.68 o 
   1   2   8      300.49      297.82      8.98 o 
   2   2   8       92.90       87.89      7.06 o 
   3   2   8      329.84      330.01      4.63 o 
   4   2   8      390.92      377.07      4.04 o 
   5   2   8       63.45       59.50      1.51 o 
   6   2   8       18.93       19.43      1.38 o 
   7   2   8       23.68       25.57      1.65 o 
   8   2   8       52.20       54.34      1.75 o 
   9   2   8       19.94       17.95      1.70 o 
  10   2   8       42.68       41.06      1.62 o 
  11   2   8        7.02        7.07      1.18 o 
 -17   3   8      216.57      287.58      3.38 o 
 -16   3   8       57.51       64.85      2.15 o 
 -15   3   8       74.50       90.58      1.88 o 
 -14   3   8        2.43        2.47      1.26 o 
 -13   3   8       29.29       29.78      1.45 o 
 -12   3   8        2.71        2.68      1.11 o 
 -11   3   8       64.42       58.79      1.92 o 
 -10   3   8       60.62       60.56      1.19 o 
  -9   3   8      106.78      104.36      1.98 o 
  -8   3   8      112.32      103.33      1.53 o 
  -7   3   8       41.40       43.01      1.63 o 
  -6   3   8       33.21       34.59      2.00 o 
  -5   3   8        0.39        0.68      1.16 o 
  -4   3   8       95.57       86.29      3.56 o 
  -3   3   8       50.44       52.33      1.68 o 
  -2   3   8      425.15      452.46      4.14 o 
  -1   3   8     1240.52     1236.13     14.96 o 
   0   3   8     1187.43     1215.23     19.14 o 
   1   3   8       22.92       23.59      1.28 o 
   2   3   8       90.83       94.93      2.29 o 
   3   3   8       43.39       43.40      1.56 o 
   4   3   8       49.01       48.50      1.82 o 
   5   3   8       79.43       89.26      1.65 o 
   6   3   8       17.68       22.85      1.44 o 
   7   3   8       10.18        9.76      1.96 o 
   8   3   8       19.97       19.80      2.32 o 
   9   3   8       11.84       14.33      1.33 o 
  10   3   8        0.14       -1.08      1.60 o 
 -14   4   8        3.45        5.96      1.54 o 
 -13   4   8        7.59        8.66      1.92 o 
 -12   4   8        5.29        3.26      2.05 o 
 -11   4   8       30.14       29.78      1.87 o 
 -10   4   8      101.16      104.51      3.30 o 
  -9   4   8      216.64      233.17      3.06 o 
  -8   4   8       82.69       91.99      1.62 o 
  -7   4   8       40.09       41.73      1.93 o 
  -6   4   8       51.31       58.07      1.93 o 
  -5   4   8      123.21      130.72      4.10 o 
  -4   4   8      221.16      207.92      3.57 o 
  -3   4   8        0.39        0.69      1.41 o 
  -2   4   8      157.47      162.34      4.67 o 
  -1   4   8       15.33       13.47      1.26 o 
   0   4   8       16.69       17.74      1.11 o 
   1   4   8       90.46       96.46      1.48 o 
   2   4   8        4.57        6.81      1.24 o 
   3   4   8        4.62        1.87      1.60 o 
   4   4   8       37.44       48.04      2.23 o 
   5   4   8        3.97        3.04      1.02 o 
   6   4   8        3.52        1.20      1.25 o 
   7   4   8        8.80        7.97      1.08 o 
  -9   5   8        0.49       -1.07      1.07 o 
  -8   5   8       10.05        2.94      2.45 o 
  -7   5   8       83.24       72.18      2.67 o 
  -6   5   8       22.06       23.41      1.12 o 
  -5   5   8       19.77       22.22      1.19 o 
  -4   5   8       16.89       16.82      1.34 o 
  -3   5   8       24.48       23.87      1.24 o 
  -2   5   8        1.77        3.17      1.34 o 
  -1   5   8        2.56        5.20      1.62 o 
   0   5   8        0.28        3.01      1.59 o 
   1   5   8        4.88       -1.74      1.74 o 
   2   5   8       30.23       25.69     10.62 o 
 -19   1   9       24.65       23.79      1.69 o 
 -18   1   9        0.17        0.15      1.59 o 
 -17   1   9        0.81        1.98      1.78 o 
 -16   1   9      141.68      135.81      2.99 o 
 -15   1   9        9.11       12.68      2.01 o 
 -14   1   9        0.97        1.55      2.00 o 
 -13   1   9       17.60       13.41      1.33 o 
 -12   1   9      402.02      407.11      8.23 o 
 -11   1   9      420.31      404.52      2.27 o 
 -10   1   9      138.78      142.85      4.49 o 
  -9   1   9       26.01       32.87      1.97 o 
  -8   1   9      546.11      528.32     15.00 o 
  -7   1   9      262.29      253.19      3.89 o 
  -6   1   9      562.19      518.18      5.06 o 
  -5   1   9      570.60      559.91      4.00 o 
  -4   1   9      571.53      607.76      5.67 o 
  -3   1   9      249.66      250.31      4.64 o 
  -2   1   9       15.42       15.89      1.39 o 
  -1   1   9       58.61       76.52      2.22 o 
   0   1   9      144.63      143.99      2.11 o 
   1   1   9      184.34      204.69      4.05 o 
   2   1   9        0.03       -0.67      1.41 o 
   3   1   9      133.82      129.53      1.76 o 
   4   1   9       58.51       51.89      1.17 o 
   5   1   9      196.91      186.30      2.51 o 
   6   1   9       74.53       68.61      1.67 o 
   7   1   9       11.99       11.63      1.23 o 
   8   1   9        2.48        1.90      1.06 o 
   9   1   9        1.54        1.26      1.13 o 
  10   1   9        6.20        5.70      1.32 o 
  11   1   9        4.07        3.38      0.94 o 
 -18   2   9        0.19       -0.47      1.61 o 
 -17   2   9        6.94        7.24      1.57 o 
 -16   2   9      116.47      123.14      3.47 o 
 -15   2   9      220.05      241.44      3.17 o 
 -14   2   9      163.65      168.15      2.36 o 
 -13   2   9      390.68      360.64      5.07 o 
 -12   2   9        4.83        3.20      1.37 o 
 -11   2   9       92.60       86.21      2.94 o 
 -10   2   9       41.17       42.90      1.57 o 
  -9   2   9       84.92       83.12      2.01 o 
  -8   2   9       25.74       20.52      1.93 o 
  -7   2   9       53.19       59.98      2.01 o 
  -6   2   9        0.44        0.64      1.68 o 
  -5   2   9      152.75      159.74      5.47 o 
  -4   2   9       89.96       99.53      3.23 o 
  -3   2   9       26.35       26.42      2.64 o 
  -2   2   9       33.27       30.91      2.11 o 
  -1   2   9       48.61       47.39      2.28 o 
   0   2   9      289.46      264.76      6.03 o 
   1   2   9      174.70      180.29      3.90 o 
   2   2   9     1053.09     1114.77      4.21 o 
   3   2   9      160.92      148.02      1.60 o 
   4   2   9      612.29      592.19      8.47 o 
   5   2   9        4.75        7.13      1.06 o 
   6   2   9       16.07       15.19      1.30 o 
   7   2   9        8.74        9.99      1.47 o 
   8   2   9        0.09        0.90      1.89 o 
   9   2   9       17.26       18.48      1.69 o 
  10   2   9       29.81       27.00      1.19 o 
  11   2   9        2.27        2.39      0.95 o 
 -17   3   9        2.10        6.11      2.03 o 
 -16   3   9      144.40      149.43      3.72 o 
 -15   3   9        5.26        6.40      1.68 o 
 -14   3   9        2.10        2.67      1.25 o 
 -13   3   9       20.61       18.92      1.47 o 
 -12   3   9        9.93       11.67      1.17 o 
 -11   3   9        9.69       12.15      1.06 o 
 -10   3   9       96.34       96.96      1.91 o 
  -9   3   9        9.05       11.21      1.16 o 
  -8   3   9        0.42        2.89      1.14 o 
  -7   3   9        5.88        4.62      1.27 o 
  -6   3   9       86.93       77.55      4.23 o 
  -5   3   9       66.73       59.75      2.16 o 
  -4   3   9       49.15       50.51      1.81 o 
  -3   3   9        0.06        0.33      1.28 o 
  -2   3   9       93.82       96.26      2.31 o 
  -1   3   9      692.11      724.80      9.96 o 
   0   3   9       19.12       18.78      1.28 o 
   1   3   9        4.65        3.67      1.14 o 
   2   3   9      112.78      111.86      2.09 o 
   3   3   9        3.40        3.88      1.18 o 
   4   3   9        8.48        8.07      1.25 o 
   5   3   9       68.49       73.03      1.67 o 
   6   3   9        1.16        2.26      1.20 o 
   7   3   9       36.09       43.51      2.54 o 
   8   3   9        1.78        2.46      1.25 o 
   9   3   9        2.71        4.66      1.28 o 
 -11   4   9        1.74        3.30      1.63 o 
 -10   4   9       19.20       15.17      1.53 o 
  -9   4   9       22.35       23.60      1.67 o 
  -8   4   9        0.03       -0.36      1.94 o 
  -7   4   9        9.87        8.21      1.88 o 
  -6   4   9        0.33        2.89      2.81 o 
  -5   4   9        1.27       -1.06      2.11 o 
  -4   4   9       92.87       97.87      2.66 o 
  -3   4   9       56.07       51.28      1.79 o 
  -2   4   9       31.57       32.31      1.58 o 
  -1   4   9       62.41       68.58      1.77 o 
   0   4   9       31.10       30.34      1.13 o 
   1   4   9       57.40       61.10      1.49 o 
   2   4   9        1.54        2.00      0.95 o 
   3   4   9       17.45       20.70      1.26 o 
   4   4   9        0.01        2.69      2.67 o 
   5   4   9        3.67        5.77      1.16 o 
   6   4   9        0.26        0.65      1.32 o 
  -8   5   9        6.11        5.67      1.17 o 
  -7   5   9       70.71       68.45      4.71 o 
  -6   5   9      144.34      164.30      3.81 o 
  -5   5   9       33.55       35.92      3.11 o 
  -4   5   9        5.43        8.47      1.36 o 
  -3   5   9       14.66       17.74      1.08 o 
  -2   5   9        0.54        0.35      1.41 o 
  -1   5   9        0.26        0.34      1.42 o 
   0   5   9       43.72       61.47      1.76 o 
 -19   0  10        0.61        5.47      2.45 o 
 -18   0  10       47.72       35.08      2.99 o 
 -17   0  10       20.98       23.23      2.85 o 
 -16   0  10       64.22       56.84      2.65 o 
 -15   0  10       94.75       96.38      3.02 o 
 -14   0  10       12.08       10.64      2.05 o 
 -13   0  10       23.83       25.13      2.12 o 
 -12   0  10      241.62      238.59      3.13 o 
 -11   0  10      322.90      303.89      4.21 o 
 -10   0  10      799.98      720.19      9.84 o 
  -9   0  10      469.80      422.34      7.48 o 
  -8   0  10       35.07       33.88      3.20 o 
  -7   0  10       48.89       40.52      2.33 o 
  -6   0  10       51.17       55.87      5.24 o 
  -5   0  10      254.31      241.31      3.63 o 
  -4   0  10      394.37      402.09      4.99 o 
  -3   0  10      169.25      158.70      2.93 o 
  -2   0  10       54.08       54.80      2.18 o 
  -1   0  10      200.74      223.46      8.67 o 
   0   0  10       51.68       63.60      4.70 o 
   1   0  10       16.03       15.66      1.95 o 
   2   0  10       63.38       65.40      2.20 o 
   3   0  10        2.13        2.50      1.10 o 
   4   0  10      169.02      175.95      3.68 o 
   5   0  10      209.24      213.84      8.52 o 
   6   0  10     1421.20     1324.89      8.08 o 
   7   0  10       62.28       58.50      2.11 o 
   8   0  10      140.17      152.30      9.84 o 
   9   0  10        6.26        4.25      1.36 o 
  10   0  10        1.72        0.08      1.25 o 
  11   0  10       10.08        9.45      1.13 o 
 -19   1  10        0.64        1.28      1.22 o 
 -18   1  10        0.85        1.00      1.55 o 
 -17   1  10       17.95       18.29      1.84 o 
 -16   1  10        2.28        4.55      1.86 o 
 -15   1  10      484.10      440.93      3.61 o 
 -14   1  10       13.81       17.90      1.76 o 
 -13   1  10      101.58       95.91      1.80 o 
 -12   1  10     1310.52     1210.49      5.87 o 
 -11   1  10      149.50      143.89      2.10 o 
 -10   1  10       12.01       16.02      1.43 o 
  -9   1  10       13.83       14.74      1.99 o 
  -8   1  10        7.63        8.59      1.47 o 
  -7   1  10       65.50       61.47      1.83 o 
  -6   1  10       16.01       10.56      1.35 o 
  -5   1  10       14.06        8.85      1.25 o 
  -4   1  10      177.28      177.27      3.11 o 
  -3   1  10       97.86      103.35      3.49 o 
  -2   1  10      125.84      131.96      5.11 o 
  -1   1  10        6.07        7.45      2.24 o 
   0   1  10      143.90      150.60      3.12 o 
   1   1  10        7.48        8.51      1.02 o 
   2   1  10      135.10      141.74      2.49 o 
   3   1  10      897.99      872.62      7.32 o 
   4   1  10      111.85       97.97      1.59 o 
   5   1  10      420.16      390.56      6.06 o 
   6   1  10        3.77        4.72      1.49 o 
   7   1  10        1.57        2.82      1.22 o 
   8   1  10       20.81       23.56      1.37 o 
   9   1  10       32.89       32.69      1.14 o 
  10   1  10        9.77        9.48      0.96 o 
  11   1  10        3.69        3.91      1.61 o 
 -18   2  10        0.05       -0.45      1.56 o 
 -17   2  10       27.47       29.06      2.08 o 
 -16   2  10        8.73        6.45      2.22 o 
 -15   2  10      495.44      551.02      5.47 o 
 -14   2  10        4.35        4.20      2.05 o 
 -13   2  10        3.81        9.12      2.54 o 
 -12   2  10       28.05       18.56      1.37 o 
 -11   2  10       11.25        9.32      1.24 o 
 -10   2  10       94.36       87.08      2.86 o 
  -9   2  10        3.00        3.02      1.42 o 
  -8   2  10        0.03        0.71      1.63 o 
  -7   2  10       27.96       21.84      3.20 o 
  -6   2  10      233.77      230.40      3.04 o 
  -5   2  10       80.71       79.34      5.94 o 
  -4   2  10        0.64       -1.45      1.46 o 
  -3   2  10      110.55      106.60      4.20 o 
  -2   2  10       23.10       20.57      1.68 o 
  -1   2  10       22.07       26.99      1.53 o 
   0   2  10       24.90       23.62      1.84 o 
   1   2  10     1012.99     1029.44     10.32 o 
   2   2  10      859.09      872.14      5.90 o 
   3   2  10      100.66      103.88      1.47 o 
   4   2  10      169.74      173.47      2.48 o 
   5   2  10        2.30        1.54      1.05 o 
   6   2  10       48.18       53.54      1.81 o 
   7   2  10        1.07        1.05      1.97 o 
   8   2  10       12.11       10.12      1.49 o 
   9   2  10        0.21       -0.35      1.24 o 
  10   2  10        1.37        0.91      1.46 o 
 -16   3  10       61.47       74.42      1.86 o 
 -15   3  10       66.32       71.76      1.60 o 
 -14   3  10        0.20        0.70      1.48 o 
 -13   3  10       21.45       17.52      1.62 o 
 -12   3  10        5.08        3.82      1.48 o 
 -11   3  10      112.46      104.23      2.99 o 
 -10   3  10      261.33      237.10      2.59 o 
  -9   3  10       24.96       19.95      1.38 o 
  -8   3  10        6.32        2.41      1.23 o 
  -7   3  10       46.47       39.45      1.90 o 
  -6   3  10       16.30       13.21      1.52 o 
  -5   3  10      112.19      117.26      3.20 o 
  -4   3  10       66.36       75.05      2.22 o 
  -3   3  10        3.49        5.11      1.32 o 
  -2   3  10      145.53      148.10      2.46 o 
  -1   3  10       31.94       28.91      1.33 o 
   0   3  10      190.54      204.41      3.62 o 
   1   3  10        7.32        5.61      1.48 o 
   2   3  10       33.56       32.28      1.36 o 
   3   3  10        0.07        0.46      1.59 o 
   4   3  10        3.05        2.70      1.31 o 
   5   3  10       13.54       11.22      1.28 o 
   6   3  10        1.72        1.38      1.15 o 
   7   3  10        3.10        4.65      1.56 o 
   8   3  10        8.96        3.08      1.61 o 
 -12   4  10        4.87        4.75      2.10 o 
 -11   4  10       17.46       16.84      2.28 o 
 -10   4  10       44.08       38.39      1.96 o 
  -9   4  10        8.36        6.40      1.92 o 
  -8   4  10       27.81       30.63      3.52 o 
  -7   4  10       49.62       44.61      2.06 o 
  -6   4  10        5.05        1.39      2.80 o 
  -5   4  10        2.69        1.35      1.51 o 
  -4   4  10       38.83       42.02      1.68 o 
  -3   4  10      191.64      200.19      3.66 o 
  -2   4  10       29.05       34.10      1.55 o 
  -1   4  10       36.49       40.46      1.67 o 
   0   4  10       10.18       11.15      1.33 o 
   1   4  10       15.87       18.57      1.31 o 
   2   4  10       28.89       29.02      1.65 o 
   3   4  10       50.61       64.92      3.16 o 
   4   4  10        8.95        5.53      1.47 o 
  -5   5  10       13.13       16.28      8.01 o 
  -4   5  10        6.08        5.59      1.23 o 
  -3   5  10        1.17        2.32      1.23 o 
 -19   1  11       13.50       14.54      2.14 o 
 -18   1  11       20.29       20.89      1.55 o 
 -17   1  11       36.08       38.95      1.85 o 
 -16   1  11       40.97       33.97      1.97 o 
 -15   1  11        3.98        1.60      1.65 o 
 -14   1  11        0.29        0.10      1.70 o 
 -13   1  11      376.55      368.79      5.08 o 
 -12   1  11      749.28      735.10      4.75 o 
 -11   1  11      144.43      143.68      2.41 o 
 -10   1  11       50.78       47.05      1.65 o 
  -9   1  11      334.01      320.36      6.95 o 
  -8   1  11      141.92      125.64      2.78 o 
  -7   1  11        6.53        5.39      1.47 o 
  -6   1  11       41.14       30.76      1.67 o 
  -5   1  11        0.01        0.41      1.36 o 
  -4   1  11        2.79        4.71      1.57 o 
  -3   1  11       11.43       15.37      3.33 o 
  -2   1  11        1.13        1.80      1.24 o 
  -1   1  11       12.19       13.86      1.01 o 
   0   1  11       46.63       50.60      1.37 o 
   1   1  11       14.97       17.54      1.20 o 
   2   1  11       81.72       86.09      1.43 o 
   3   1  11       53.53       54.27      1.21 o 
   4   1  11      517.01      484.55      6.16 o 
   5   1  11       19.21       19.27      1.35 o 
   6   1  11      110.66      117.55      2.72 o 
   7   1  11      157.33      164.27      2.83 o 
   8   1  11        9.61        8.69      1.47 o 
   9   1  11      140.58      159.14      4.67 o 
 -18   2  11        0.56        1.01      1.42 o 
 -17   2  11        1.50        1.05      1.90 o 
 -16   2  11        2.69        3.30      2.07 o 
 -15   2  11       11.35       12.84      2.32 o 
 -14   2  11      577.17      551.57     12.27 o 
 -13   2  11        2.12        2.48      2.44 o 
 -12   2  11      187.24      173.65      3.34 o 
 -11   2  11      142.92      126.76      4.23 o 
 -10   2  11       49.56       43.78      2.11 o 
  -9   2  11       18.19       18.70      2.25 o 
  -8   2  11       20.64       13.93      1.72 o 
  -7   2  11        3.98        4.55      2.16 o 
  -6   2  11        5.04        4.28      2.03 o 
  -5   2  11      113.43      114.59      2.91 o 
  -4   2  11       32.22       27.52      2.35 o 
  -3   2  11       47.25       45.51      3.64 o 
  -2   2  11       33.88       32.54      1.23 o 
  -1   2  11       40.79       40.13      1.54 o 
   0   2  11       30.04       31.93      1.50 o 
   1   2  11      318.89      317.52      3.91 o 
   2   2  11        2.26        2.71      1.03 o 
   3   2  11      139.47      138.42      2.07 o 
   4   2  11      143.33      139.82      2.21 o 
   5   2  11        0.68        0.93      1.45 o 
   6   2  11        8.08        8.80      2.05 o 
   7   2  11       23.39       24.96      1.56 o 
   8   2  11        1.99        0.63      1.23 o 
 -16   3  11        2.06        5.68      1.91 o 
 -15   3  11        0.45        0.15      1.74 o 
 -14   3  11        8.83        9.62      1.97 o 
 -13   3  11       10.92       11.09      1.52 o 
 -12   3  11        2.75        4.56      1.30 o 
 -11   3  11      329.68      315.68      3.51 o 
 -10   3  11        2.87        3.02      1.67 o 
  -9   3  11      199.38      172.78      3.07 o 
  -8   3  11        6.94        7.02      2.22 o 
  -7   3  11        3.01        0.91      1.67 o 
  -6   3  11        0.03        0.21      1.54 o 
  -5   3  11        0.00        0.26      1.25 o 
  -4   3  11        0.20       -0.12      1.40 o 
  -3   3  11       28.89       26.60      1.60 o 
  -2   3  11        4.16        5.07      1.15 o 
  -1   3  11        9.26        8.11      1.30 o 
   0   3  11       26.87       29.65      1.32 o 
   1   3  11        1.60        1.31      0.99 o 
   2   3  11        9.95        9.11      1.67 o 
   3   3  11       21.01       20.23      1.68 o 
   4   3  11        0.08       -0.44      1.62 o 
   5   3  11      110.66      135.51      2.35 o 
   6   3  11      300.60      353.16     15.41 o 
   7   3  11       19.38       18.27      1.27 o 
 -12   4  11       12.59       18.41      1.98 o 
 -11   4  11        6.97        9.76      2.83 o 
 -10   4  11        0.02       -1.12      1.65 o 
  -9   4  11        0.25        0.31      1.81 o 
  -8   4  11      151.14      155.90      9.93 o 
  -7   4  11       34.92       33.71      1.65 o 
  -6   4  11        8.89        5.91      1.43 o 
  -5   4  11        9.61       11.59      1.36 o 
  -4   4  11        0.63        0.53      0.85 o 
  -3   4  11        3.53        4.27      1.03 o 
  -2   4  11       86.02       87.47      1.84 o 
  -1   4  11       18.28       19.18      1.30 o 
   0   4  11       17.19       18.32      1.22 o 
   1   4  11        0.24        0.76      1.32 o 
 -19   0  12        3.25        1.94      2.01 o 
 -18   0  12       13.81       20.60      1.88 o 
 -17   0  12        1.29        1.04      2.03 o 
 -16   0  12       16.54       15.78      2.48 o 
 -15   0  12       89.57       82.94      2.76 o 
 -14   0  12        0.36       -1.51      1.84 o 
 -13   0  12      121.13      111.96      2.90 o 
 -12   0  12       30.01       22.00      2.05 o 
 -11   0  12       57.61       51.55      2.80 o 
 -10   0  12     5584.89     5077.34     17.22 o 
  -9   0  12      842.20      810.48     21.32 o 
  -8   0  12      698.81      663.47     39.64 o 
  -7   0  12       98.69      100.14      7.03 o 
  -6   0  12       14.93       14.62      1.71 o 
  -5   0  12        1.23       -0.15      1.75 o 
  -4   0  12      191.87      221.33     12.23 o 
  -3   0  12      296.46      341.56      7.94 o 
  -2   0  12      322.94      340.62      3.49 o 
  -1   0  12      334.97      349.15      3.55 o 
   0   0  12       28.41       32.68      1.49 o 
   1   0  12        3.18        3.85      1.12 o 
   2   0  12       13.98        8.29      1.35 o 
   3   0  12       38.52       29.97      2.66 o 
   4   0  12       36.62       37.56      2.11 o 
   5   0  12      507.70      482.36     13.75 o 
   6   0  12       33.78       35.35      3.02 o 
   7   0  12      936.62     1035.72     13.32 o 
   8   0  12       65.72       64.71      1.87 o 
 -19   1  12        1.17       -1.00      1.74 o 
 -18   1  12        0.75        2.25      1.71 o 
 -17   1  12        4.16        7.48      1.58 o 
 -16   1  12        1.75        4.20      1.77 o 
 -15   1  12       28.89       30.81      2.03 o 
 -14   1  12        4.52        5.32      1.47 o 
 -13   1  12      531.36      509.74      4.70 o 
 -12   1  12        0.02        0.02      1.47 o 
 -11   1  12      108.68      103.65      2.10 o 
 -10   1  12       22.18       17.08      1.53 o 
  -9   1  12      156.40      157.05      2.09 o 
  -8   1  12      724.41      717.81     10.34 o 
  -7   1  12      430.72      422.33      9.01 o 
  -6   1  12      112.26      114.27      3.34 o 
  -5   1  12       90.42       85.74      2.55 o 
  -4   1  12        0.25        0.42      1.11 o 
  -3   1  12       55.71       64.32      1.45 o 
  -2   1  12        1.19        2.11      0.96 o 
  -1   1  12        3.47        3.18      0.97 o 
   0   1  12        3.23        3.74      0.90 o 
   1   1  12       33.89       37.18      1.24 o 
   2   1  12        7.13        7.84      1.00 o 
   3   1  12      106.52      104.39      1.80 o 
   4   1  12      122.40      118.18      2.49 o 
   5   1  12       13.39       15.65      3.98 o 
   6   1  12        4.36        3.38      1.59 o 
   7   1  12        7.14        7.56      1.43 o 
   8   1  12      157.82      170.28      3.24 o 
 -18   2  12        9.22       13.06      1.45 o 
 -17   2  12        0.00        1.21      1.64 o 
 -16   2  12        1.80        1.83      2.64 o 
 -15   2  12       71.53       74.19      2.53 o 
 -14   2  12      100.30      101.94      2.84 o 
 -13   2  12        0.34        0.73      1.78 o 
 -12   2  12        1.41       -0.68      1.84 o 
 -11   2  12       18.40       14.24      1.62 o 
 -10   2  12       20.34       18.33      2.49 o 
  -8   2  12        0.00        0.60      3.07 o 
  -7   2  12        0.50       -0.33      2.08 o 
  -6   2  12       88.49       76.92      5.89 o 
  -5   2  12      528.75      538.21      7.79 o 
  -4   2  12        5.57        4.86      1.29 o 
  -3   2  12       25.02       24.68      1.22 o 
  -2   2  12       11.86       10.64      1.18 o 
  -1   2  12        9.49        6.48      1.25 o 
   0   2  12        7.51        7.03      1.21 o 
   1   2  12       31.81       30.72      1.34 o 
   2   2  12        2.51        3.03      1.01 o 
   3   2  12       25.39       27.91      1.19 o 
   4   2  12        1.99        2.82      1.09 o 
   5   2  12        5.78        6.29      1.35 o 
   6   2  12        2.30        1.77      1.32 o 
   7   2  12        2.94        3.12      1.15 o 
 -15   3  12        0.12        0.81      1.60 o 
 -14   3  12        0.66        2.83      2.48 o 
 -13   3  12       10.66       11.51      1.52 o 
 -12   3  12        3.54        2.67      1.88 o 
 -11   3  12        3.25        1.39      1.95 o 
 -10   3  12        0.27       -0.38      2.03 o 
  -9   3  12       43.23       41.58      1.88 o 
  -8   3  12        4.25        1.94      2.12 o 
  -7   3  12       15.82       15.29      1.83 o 
  -6   3  12        4.84        6.45      1.57 o 
  -5   3  12        1.85        1.82      1.26 o 
  -4   3  12        0.51        1.39      1.15 o 
  -3   3  12        0.62        1.01      1.17 o 
  -2   3  12        0.14        1.83      1.27 o 
  -1   3  12        6.88        5.14      1.25 o 
   0   3  12       60.93       59.54      1.57 o 
   1   3  12      141.24      158.59      1.99 o 
   2   3  12       15.55       14.70      1.59 o 
   3   3  12       24.73       29.66      1.55 o 
   4   3  12       22.85       25.76      1.36 o 
   5   3  12        2.65        0.89      2.29 o 
 -11   4  12      156.98      146.97      2.71 o 
 -10   4  12       24.76       22.72      5.13 o 
  -9   4  12       64.89       56.08      7.77 o 
  -8   4  12      212.65      184.72      3.26 o 
  -7   4  12        2.46        1.16      0.97 o 
  -6   4  12        4.52        5.66      1.02 o 
  -5   4  12        6.75        9.22      0.97 o 
  -4   4  12        5.29        6.29      0.91 o 
  -3   4  12       44.06       46.45      1.21 o 
  -2   4  12        4.42        3.15      1.52 o 
  -1   4  12       10.26        9.76      1.09 o 
   0   4  12        0.61        0.47      1.21 o 
 -18   1  13       10.97        7.57      1.67 o 
 -17   1  13       16.00       19.01      1.97 o 
 -16   1  13       11.41       12.91      2.15 o 
 -15   1  13        0.24        1.32      1.81 o 
 -14   1  13        0.04       -0.39      1.61 o 
 -13   1  13        1.46        3.45      1.48 o 
 -12   1  13      104.32       99.24      1.95 o 
 -11   1  13       64.83       60.10      1.79 o 
 -10   1  13      106.79      105.29      1.97 o 
  -9   1  13      177.79      165.59      4.13 o 
  -8   1  13        2.84        2.70      1.57 o 
  -7   1  13      756.59      768.67     25.87 o 
  -6   1  13        4.55        2.39      1.31 o 
  -5   1  13        3.69        2.52      0.94 o 
  -4   1  13        2.94        0.34      0.99 o 
  -3   1  13        3.60        3.00      0.98 o 
  -2   1  13        1.61        0.46      0.87 o 
  -1   1  13       17.22       13.45      1.00 o 
   0   1  13       21.05       18.15      1.12 o 
   1   1  13        1.80        1.25      0.93 o 
   2   1  13       12.77       15.56      1.50 o 
   3   1  13       58.34       56.51      2.53 o 
   4   1  13       53.47       52.67      3.27 o 
   5   1  13        0.17        1.03      1.52 o 
   6   1  13       20.10       21.58      1.47 o 
   7   1  13        4.19        2.80      0.79 o 
 -17   2  13        5.29        3.19      1.54 o 
 -16   2  13        2.29        2.95      1.76 o 
 -15   2  13        5.14        4.96      2.02 o 
 -14   2  13        0.33        0.92      1.58 o 
 -13   2  13        1.88        3.32      1.98 o 
 -12   2  13        3.49        1.15      2.04 o 
 -11   2  13        1.25       -0.74      1.93 o 
 -10   2  13        7.66        4.91      2.20 o 
  -9   2  13       24.68       23.98      3.30 o 
  -8   2  13       10.79        7.34      2.27 o 
  -7   2  13      470.45      439.40      4.86 o 
  -6   2  13      286.95      286.75      4.08 o 
  -5   2  13       76.85       74.93      4.56 o 
  -4   2  13      275.07      294.64      5.32 o 
  -3   2  13        1.84        4.54      1.10 o 
  -2   2  13        0.30        0.16      1.07 o 
  -1   2  13       11.24        7.96      1.23 o 
   0   2  13        0.80        0.79      1.09 o 
   1   2  13        4.45        4.55      1.10 o 
   2   2  13        4.49        3.68      1.30 o 
   3   2  13        6.01        7.76      1.08 o 
   4   2  13        1.03        0.24      1.38 o 
   5   2  13       28.73       31.45      1.74 o 
   6   2  13        0.53        0.34      1.28 o 
 -15   3  13        1.79        1.82      1.84 o 
 -14   3  13        5.19        2.24      2.14 o 
 -13   3  13        0.63       -0.78      2.27 o 
 -12   3  13        4.31        2.30      2.53 o 
 -11   3  13       10.38        9.84      1.91 o 
 -10   3  13       79.27       70.33      2.40 o 
  -9   3  13      186.15      168.72      7.17 o 
  -8   3  13       86.58       75.70      9.31 o 
  -7   3  13        0.72        2.67      1.75 o 
  -6   3  13        3.60        2.58      1.79 o 
  -5   3  13        6.75        5.89      1.24 o 
  -4   3  13       44.96       43.83      1.46 o 
  -3   3  13      174.61      187.94      2.36 o 
  -2   3  13      109.70      120.21      2.03 o 
  -1   3  13       26.52       31.87      1.52 o 
   0   3  13      164.96      181.63      3.10 o 
   1   3  13       10.98       12.51      1.39 o 
   2   3  13        4.59        3.65      1.33 o 
   3   3  13        1.30        1.29      1.13 o 
   4   3  13       13.09        9.27      2.00 o 
 -10   4  13       24.25       27.55      1.42 o 
  -9   4  13       26.33       23.17      1.28 o 
  -8   4  13       29.24       28.64      1.60 o 
  -7   4  13       19.75       16.39      2.63 o 
  -6   4  13        7.10        7.86      1.29 o 
  -5   4  13       57.61       69.82      7.32 o 
  -4   4  13       72.68       77.55      1.99 o 
  -3   4  13       12.03       12.57      1.33 o 
  -2   4  13        0.86        0.08      2.10 o 
 -18   0  14       83.68      120.80      2.86 o 
 -17   0  14        2.92        6.87      1.79 o 
 -16   0  14       60.18       74.17      3.00 o 
 -15   0  14       25.06       24.74      3.48 o 
 -14   0  14       43.59       44.83      3.71 o 
 -13   0  14      113.47      120.00      7.54 o 
 -12   0  14      342.72      344.91     21.35 o 
 -11   0  14      368.94      347.08      9.34 o 
 -10   0  14      126.21      116.30      3.33 o 
  -9   0  14       67.24       61.17      2.90 o 
  -8   0  14      359.27      331.78     13.37 o 
  -7   0  14      277.93      243.34      6.59 o 
  -6   0  14       60.09       52.93      2.33 o 
  -5   0  14        8.33        5.22      1.36 o 
  -4   0  14        0.02       -0.09      1.28 o 
  -3   0  14      281.84      249.12      3.24 o 
  -2   0  14        8.08        6.34      1.50 o 
  -1   0  14       15.13       13.62      2.17 o 
   0   0  14        3.93        4.56      1.50 o 
   1   0  14        2.75        4.58      1.42 o 
   2   0  14       12.78       11.58      2.03 o 
   3   0  14       39.80       38.87      1.88 o 
   4   0  14       10.41        6.90      2.72 o 
   5   0  14       34.65       36.55      3.29 o 
   6   0  14       96.69       99.63      4.25 o 
 -18   1  14        0.86        0.27      1.32 o 
 -17   1  14        5.64        4.39      2.67 o 
 -16   1  14        0.29        1.34      1.97 o 
 -15   1  14        3.89        7.47      2.07 o 
 -14   1  14      102.89      102.96      2.21 o 
 -13   1  14       61.53       59.61      1.88 o 
 -12   1  14       20.88       18.44      1.53 o 
 -11   1  14        1.88        1.65      1.40 o 
 -10   1  14       73.14       72.92      2.00 o 
  -9   1  14        4.64        3.07      1.81 o 
  -8   1  14      505.04      527.54     15.78 o 
  -7   1  14      108.84      117.95      3.02 o 
  -6   1  14      468.59      427.55      3.10 o 
  -5   1  14      106.30       89.67      1.70 o 
  -4   1  14       57.27       50.59      1.56 o 
  -3   1  14       17.25       12.43      1.04 o 
  -2   1  14       49.70       45.96      1.50 o 
  -1   1  14       67.80       68.45      2.13 o 
   0   1  14        0.12        0.22      0.95 o 
   1   1  14       81.38       79.34      2.50 o 
   2   1  14       28.45       26.05      1.18 o 
   3   1  14        8.41        7.02      1.97 o 
   4   1  14       19.69       18.01      1.56 o 
   5   1  14        7.76        7.61      1.99 o 
   6   1  14        2.17        2.43      1.03 o 
 -17   2  14       38.25       31.35      1.85 o 
 -16   2  14       19.65       20.30      1.74 o 
 -15   2  14       45.31       42.59      2.04 o 
 -14   2  14       59.39       55.42      2.93 o 
 -13   2  14       47.40       46.91      1.88 o 
 -12   2  14        0.77        0.22      1.69 o 
 -11   2  14        1.87        1.50      1.74 o 
 -10   2  14       29.23       29.10      2.30 o 
  -9   2  14        4.86        4.88      2.10 o 
  -8   2  14       61.32       51.13      3.19 o 
  -7   2  14        1.58        1.60      1.24 o 
  -6   2  14       19.02       26.79      1.24 o 
  -5   2  14      204.45      237.44      2.72 o 
  -4   2  14      134.89      158.53      2.51 o 
  -3   2  14      155.55      166.73      2.56 o 
  -2   2  14        1.20        0.33      1.12 o 
  -1   2  14        4.88        5.59      1.20 o 
   0   2  14       11.31        9.33      1.19 o 
   1   2  14       29.51       28.01      1.29 o 
   2   2  14      148.80      145.89      3.87 o 
   3   2  14      110.20      121.27      2.89 o 
   4   2  14       12.26       14.20      1.08 o 
   5   2  14        0.03        0.11      1.88 o 
 -14   3  14        1.68        2.35      1.81 o 
 -13   3  14        7.25        5.36      1.83 o 
 -12   3  14        0.01        0.24      1.57 o 
 -11   3  14        4.97        5.95      1.70 o 
 -10   3  14       57.62       48.59      5.76 o 
  -9   3  14       78.94       68.91      7.48 o 
  -8   3  14        1.97        2.19      1.91 o 
  -7   3  14        0.13        0.58      1.23 o 
  -6   3  14       54.62       51.27      1.41 o 
  -5   3  14        0.69        2.46      1.12 o 
  -4   3  14        2.59        2.77      1.13 o 
  -3   3  14      308.73      355.65      3.37 o 
  -2   3  14       54.82       62.51      1.59 o 
  -1   3  14      137.25      155.18      2.12 o 
   0   3  14       10.02       11.28      1.14 o 
   1   3  14        3.23        2.57      1.18 o 
   2   3  14        0.63        0.29      1.45 o 
  -8   4  14        3.45        0.66      1.75 o 
  -7   4  14        4.74        4.57      1.83 o 
  -6   4  14        6.96        9.55      4.04 o 
  -5   4  14       21.31       21.53      1.45 o 
 -17   1  15       13.32       14.81      2.91 o 
 -16   1  15        0.00       -0.44      1.73 o 
 -15   1  15        0.61        0.54      1.43 o 
 -14   1  15       16.82       16.21      2.08 o 
 -13   1  15        7.26        9.47      2.12 o 
 -12   1  15       36.89       37.25      2.31 o 
 -11   1  15       83.41       90.86      1.87 o 
 -10   1  15       48.91       55.13      1.46 o 
  -9   1  15      114.30      119.44      2.93 o 
  -8   1  15       89.04       94.07      1.63 o 
  -7   1  15       11.71       11.24      1.04 o 
  -6   1  15       20.50       20.71      1.14 o 
  -5   1  15       28.21       22.54      1.11 o 
  -4   1  15       20.87       16.62      1.28 o 
  -3   1  15        9.00        6.24      0.99 o 
  -2   1  15       90.34       91.32      2.14 o 
  -1   1  15        3.16        2.72      1.01 o 
   0   1  15        0.04       -0.32      0.97 o 
   1   1  15        4.00        6.38      0.95 o 
   2   1  15        0.27        2.30      2.57 o 
   3   1  15        2.33        0.98      1.01 o 
   4   1  15        0.25       -1.03      1.14 o 
 -16   2  15        6.20        5.68      1.75 o 
 -15   2  15        0.36        0.93      1.58 o 
 -14   2  15        1.65        1.61      1.36 o 
 -13   2  15       50.87       47.94      1.70 o 
 -12   2  15       17.95       15.52      1.33 o 
 -11   2  15        0.33       -0.23      1.96 o 
 -10   2  15        1.28        2.22      2.04 o 
  -9   2  15        5.84        6.69      1.47 o 
  -8   2  15        0.48        1.77      1.11 o 
  -7   2  15      131.42      131.53      5.59 o 
  -6   2  15       41.11       43.31      2.26 o 
  -5   2  15      366.26      358.91      3.95 o 
  -4   2  15        2.43        1.62      1.28 o 
  -3   2  15       40.45       45.65      1.72 o 
  -2   2  15       18.51       21.23      1.23 o 
  -1   2  15        0.58        0.54      1.06 o 
   0   2  15       16.18       17.15      1.46 o 
   1   2  15       18.44       22.60      1.82 o 
   2   2  15       28.27       29.29      1.58 o 
   3   2  15        0.53       -0.24      1.33 o 
 -13   3  15       32.38       30.14      4.61 o 
 -12   3  15        8.02        6.48      1.05 o 
 -11   3  15        4.97        4.33      1.50 o 
 -10   3  15        7.70        6.31      1.20 o 
  -9   3  15        8.73        7.34      1.39 o 
  -8   3  15        2.40        4.71      1.45 o 
  -7   3  15       31.32       30.09      1.42 o 
  -6   3  15        0.30       -0.06      0.98 o 
  -5   3  15        8.97        5.73      1.02 o 
  -4   3  15       30.15       26.37      1.27 o 
  -3   3  15      149.82      172.82      2.31 o 
  -2   3  15       15.71       12.44      1.11 o 
  -1   3  15        0.07        0.73      0.93 o 
   0   3  15       12.41       11.75      2.04 o 
 -14   0  16       51.49       47.63      3.36 o 
 -13   0  16        0.07        0.76      3.19 o 
 -10   0  16       13.10       13.15      2.16 o 
  -9   0  16      177.20      165.88      4.33 o 
  -8   0  16      127.72      125.09      2.93 o 
  -7   0  16       16.03       11.01      1.73 o 
  -6   0  16       23.92       24.12      1.86 o 
  -5   0  16       23.97       26.59      1.48 o 
  -4   0  16      207.81      198.01      2.80 o 
  -3   0  16       52.02       43.11      1.76 o 
  -2   0  16       42.69       38.94      1.73 o 
  -1   0  16      198.29      185.10     12.15 o 
   0   0  16       15.43       18.11      1.93 o 
   1   0  16        0.05        0.47      1.28 o 
   2   0  16        0.10       -0.78      2.13 o 
   3   0  16       11.74        9.95      1.40 o 
 -16   1  16       28.25       34.59      2.07 o 
 -15   1  16        0.06        0.51      1.06 o 
 -14   1  16        6.88        6.38      1.46 o 
 -13   1  16       24.78       23.38      1.70 o 
 -12   1  16       50.64       46.57      1.99 o 
 -11   1  16       28.22       29.45      1.52 o 
 -10   1  16       64.41       65.61      2.61 o 
  -9   1  16        5.59        4.54      1.11 o 
  -8   1  16       27.92       27.06      1.32 o 
  -7   1  16       39.80       46.11      1.86 o 
  -6   1  16       81.53       79.40      2.48 o 
  -5   1  16        7.98        8.90      1.17 o 
  -4   1  16       22.39       16.41      1.17 o 
  -3   1  16        0.12       -0.05      1.00 o 
  -2   1  16        6.28        4.69      1.02 o 
  -1   1  16       52.97       55.51      3.31 o 
   0   1  16        0.57       -0.30      0.78 o 
   1   1  16       20.33       19.79      2.91 o 
   2   1  16        0.41       -0.20      0.88 o 
   3   1  16       10.04        9.98      1.25 o 
 -14   2  16       12.53       11.67      1.39 o 
 -13   2  16        6.16        9.04      1.11 o 
 -12   2  16        1.36        1.84      1.69 o 
 -11   2  16       18.12       19.02      1.36 o 
 -10   2  16       14.55       17.14      2.15 o 
  -9   2  16        2.88        3.45      1.30 o 
  -8   2  16       37.17       42.58      1.72 o 
  -7   2  16      141.92      149.52      4.21 o 
  -6   2  16       72.89       84.39      1.61 o 
  -5   2  16       69.61       77.80      1.80 o 
  -4   2  16        0.84        1.59      1.12 o 
  -3   2  16        2.46        2.11      1.09 o 
  -2   2  16        6.05        6.01      1.08 o 
  -1   2  16        0.21        0.99      1.05 o 
   0   2  16      118.90      135.69      5.28 o 
   1   2  16      140.70      148.14      2.38 o 
 -11   3  16       19.22       20.69      4.32 o 
 -10   3  16        6.86        6.19      1.15 o 
  -9   3  16        0.01       -0.43      1.13 o 
  -8   3  16        0.43        0.17      1.18 o 
  -7   3  16        1.39        0.42      1.05 o 
  -6   3  16        1.88        2.21      1.06 o 
  -5   3  16        0.81        1.73      0.89 o 
  -4   3  16       26.53       27.50      1.25 o 
  -3   3  16       64.79       64.14      1.86 o 
 -15   1  17        7.28        6.92      1.26 o 
 -14   1  17       64.81       66.00      1.59 o 
 -13   1  17       47.20       46.35      1.28 o 
 -12   1  17        2.39        3.04      1.15 o 
 -11   1  17       15.09       13.42      1.32 o 
 -10   1  17       38.47       38.40      1.61 o 
  -9   1  17        0.05        0.84      0.98 o 
  -8   1  17        0.95        0.92      1.03 o 
  -7   1  17        0.17        0.95      1.00 o 
  -6   1  17        0.37        1.04      0.99 o 
  -5   1  17       26.57       26.29      1.16 o 
  -4   1  17       45.78       45.33      1.29 o 
  -3   1  17        0.04        1.07      0.88 o 
  -2   1  17       18.75       19.35      0.96 o 
  -1   1  17       19.33       20.38      0.85 o 
   0   1  17       46.76       54.47      5.25 o 
   1   1  17        0.58        0.22      1.58 o 
 -13   2  17        2.31        1.97      1.81 o 
 -12   2  17        8.95       11.22      2.10 o 
 -11   2  17        3.74        4.82      2.77 o 
 -10   2  17        0.45        0.89      1.32 o 
  -9   2  17       37.91       34.17      2.11 o 
  -8   2  17        4.08        7.33      1.26 o 
  -7   2  17       24.19       29.10      1.52 o 
  -6   2  17        3.18        4.10      0.91 o 
  -5   2  17        0.31       -0.51      0.92 o 
  -4   2  17        0.47        0.50      1.00 o 
  -3   2  17        0.52        1.29      1.07 o 
  -2   2  17        1.06        2.09      0.97 o 
  -1   2  17        2.17        0.68      1.27 o 
 -14   0  18        5.61        4.55      1.26 o 
 -13   0  18        1.70        1.15      1.36 o 
 -12   0  18       40.70       36.42      1.91 o 
 -11   0  18      465.53      509.95      5.02 o 
 -10   0  18      132.89      129.49      2.93 o 
  -9   0  18        0.60        0.12      1.60 o 
  -8   0  18        6.00        7.12      1.64 o 
  -7   0  18        0.01        0.14      1.56 o 
  -6   0  18       15.82       15.94      1.74 o 
  -5   0  18       90.57      103.11      2.58 o 
  -4   0  18       15.84       16.31      1.67 o 
  -3   0  18        2.56        4.14      1.46 o 
  -2   0  18       16.79       14.96      1.38 o 
 -13   1  18       19.21       17.43      0.93 o 
 -12   1  18       50.44       55.12      1.16 o 
 -11   1  18        0.08       -0.33      0.89 o 
 -10   1  18        1.13        1.62      0.94 o 
  -9   1  18        2.44        2.15      0.79 o 
  -8   1  18        0.87        2.42      0.81 o 
  -7   1  18       42.82       44.39      1.51 o 
  -6   1  18       39.91       43.69      1.10 o 
  -5   1  18        0.92        0.15      0.82 o 
  -4   1  18        4.55        4.46      0.81 o 
  -3   1  18        0.01        0.11      0.90 o 
  -2   1  18        1.41        1.34      1.15 o 
 -10   2  18        2.00        1.21      1.77 o 
  -9   2  18        1.97        0.09      1.03 o 
  -8   2  18       34.24       40.37      1.63 o 
  -7   2  18       56.45       68.11      1.57 o 
  -6   2  18       12.40       15.64      2.21 o 
  -5   2  18        3.35        3.33      1.94 o 
  -9   1  19       37.10       36.50      1.39 o 
  -8   1  19       79.26       79.73      1.76 o 
  -7   1  19        0.24        1.67      1.06 o 
  -6   1  19        2.79        1.55      2.15 o 
                                                 
